# Supplementary material for: Global Transcriptome and Weighted Gene Co-Expression Network Analyses of Cold Stress Responses in Chinese Cabbage
Source: Genes (Basel). 2025 Jul 20;16(7):845. doi: 10.3390/genes16070845 (PMC12294169; doi:10.3390/genes16070845)
Supplement: Supplementary file 1 [file genes-16-00845-s001.zip]

Archive with 4 entries (4 files):
- Supplementary Figures.pdf
- Supplementary Table 1. Transcription factors detected in distinct modules using WGCNA Analysis.xlsx
- Supplementary Table 2.  Hub Genes Associated with Vernalization identified by WGCNA.xls
- Supplementary Table 3. Gene specific primers used for qRT-PCR analysis.xlsx
