# Supplementary material for: Global Transcriptome and Weighted Gene Co-Expression Network Analyses of Cold Stress Responses in Chinese Cabbage
Source: Genes (Basel). 2025 Jul 20;16(7):845. doi: 10.3390/genes16070845 (PMC12294169; doi:10.3390/genes16070845)
Supplement: Supplementary file 1 [file genes-16-00845-s001.zip › Supplementary Table 1. Transcription factors detected in distinct modules using WGCNA Analysis.xlsx]

## Sheet: TF
	Supplementary Table 1. Transcription factors detected in distinct modules using WGCNA Analysis
	Gene	TF family	Module
	BraA01g000200.3.1C	BBR-BPC	black
	BraA01g000360.3.1C	MYB_related	brown
	BraA01g000670.3.1C	ERF	tan
	BraA01g000950.3.1C	HD-ZIP	lightcyan1
	BraA01g001170.3.1C	HD-ZIP	lightcyan1
	BraA01g001310.3.1C	LBD	blue
	BraA01g001580.3.1C	MYB	brown
	BraA01g001660.3.1C	AP2	brown
	BraA01g001720.3.1C	HSF	black
	BraA01g001870.3.1C	G2-like	darkgrey
	BraA01g001950.3.1C	TALE	blue
	BraA01g002020.3.1C	BES1	turquoise
	BraA01g002070.3.1C	bZIP	blue
	BraA01g002080.3.1C	GRAS	blue
	BraA01g002890.3.1C	WOX	black
	BraA01g003110.3.1C	Nin-like	black
	BraA01g003310.3.1C	bZIP	blue
	BraA01g003350.3.1C	MYB	lightsteelblue1
	BraA01g003590.3.1C	GATA	brown
	BraA01g003660.3.1C	bZIP	blue
	BraA01g003720.3.1C	bHLH	paleturquoise
	BraA01g004030.3.1C	MIKC	turquoise
	BraA01g004260.3.1C	bZIP	blue
	BraA01g005130.3.1C	HD-ZIP	darkgreen
	BraA01g005910.3.1C	TALE	brown4
	BraA01g006100.3.1C	WRKY	tan
	BraA01g006300.3.1C	WRKY	brown
	BraA01g006760.3.1C	bHLH	brown
	BraA01g007520.3.1C	ARF	black
	BraA01g008270.3.1C	C3H	darkgrey
	BraA01g008310.3.1C	bHLH	black
	BraA01g008420.3.1C	CPP	darkgrey
	BraA01g008780.3.1C	G2-like	brown4
	BraA01g008860.3.1C	NAC	brown4
	BraA01g009010.3.1C	ERF	brown
	BraA01g009020.3.1C	ERF	black
	BraA01g009090.3.1C	GATA	blue
	BraA01g009260.3.1C	HSF	brown4
	BraA01g009490.3.1C	ARR-B	blue
	BraA01g009600.3.1C	WRKY	black
	BraA01g009780.3.1C	TCP	darkgrey
	BraA01g010270.3.1C	HSF	brown
	BraA01g010280.3.1C	BES1	darkgrey
	BraA01g010710.3.1C	C3H	black
	BraA01g010780.3.1C	HSF	brown
	BraA01g010820.3.1C	HSF	blue
	BraA01g012020.3.1C	MYB	lightcyan1
	BraA01g012350.3.1C	HD-ZIP	floralwhite
	BraA01g012610.3.1C	WRKY	ivory
	BraA01g014440.3.1C	WRKY	brown
	BraA01g014600.3.1C	ARF	brown4
	BraA01g014670.3.1C	Nin-like	sienna3
	BraA01g014700.3.1C	Dof	blue
	BraA01g014890.3.1C	WRKY	black
	BraA01g015140.3.1C	GATA	turquoise
	BraA01g015220.3.1C	MIKC	black
	BraA01g015810.3.1C	GATA	paleturquoise
	BraA01g015840.3.1C	GeBP	turquoise
	BraA01g016190.3.1C	C3H	turquoise
	BraA01g016290.3.1C	C2H2	turquoise
	BraA01g016830.3.1C	GATA	black
	BraA01g017310.3.1C	WRKY	darkgrey
	BraA01g017850.3.1C	C2H2	lightsteelblue1
	BraA01g018010.3.1C	NAC	blue
	BraA01g019100.3.1C	MYB_related	sienna3
	BraA01g019270.3.1C	GRAS	turquoise
	BraA01g019380.3.1C	Trihelix	turquoise
	BraA01g019600.3.1C	HD-ZIP	sienna3
	BraA01g020280.3.1C	bHLH	turquoise
	BraA01g020620.3.1C	GATA	brown
	BraA01g020690.3.1C	ARR-B	brown4
	BraA01g022610.3.1C	GATA	blue
	BraA01g023300.3.1C	MYB	brown4
	BraA01g023360.3.1C	C2H2	turquoise
	BraA01g023440.3.1C	MYB_related	black
	BraA01g025290.3.1C	G2-like	turquoise
	BraA01g025370.3.1C	GRAS	tan
	BraA01g025800.3.1C	C2H2	black
	BraA01g027580.3.1C	bZIP	blue
	BraA01g028210.3.1C	ARF	turquoise
	BraA01g029920.3.1C	bHLH	black
	BraA01g030040.3.1C	GeBP	blue
	BraA01g030580.3.1C	G2-like	black
	BraA01g030630.3.1C	bHLH	darkgrey
	BraA01g030910.3.1C	bHLH	turquoise
	BraA01g032600.3.1C	FAR1	turquoise
	BraA01g032790.3.1C	C3H	black
	BraA01g033250.3.1C	Dof	turquoise
	BraA01g033370.3.1C	GATA	darkgrey
	BraA01g033720.3.1C	EIL	turquoise
	BraA01g034280.3.1C	bHLH	turquoise
	BraA01g034510.3.1C	C2H2	brown
	BraA01g034620.3.1C	HB-PHD	tan
	BraA01g034760.3.1C	bZIP	blue
	BraA01g034900.3.1C	B3	black
	BraA01g035330.3.1C	HB-other	brown
	BraA01g037170.3.1C	NF-YB	turquoise
	BraA01g037550.3.1C	NAC	blue
	BraA01g037570.3.1C	NAC	brown
	BraA01g038410.3.1C	ERF	darkgrey
	BraA01g038490.3.1C	Trihelix	turquoise
	BraA01g038550.3.1C	NF-YA	blue
	BraA01g038730.3.1C	C2H2	brown
	BraA01g039330.3.1C	G2-like	brown
	BraA01g039580.3.1C	G2-like	navajowhite2
	BraA01g039770.3.1C	NF-YC	sienna3
	BraA01g039900.3.1C	bZIP	turquoise
	BraA01g039970.3.1C	C3H	turquoise
	BraA01g040340.3.1C	B3	brown
	BraA01g040420.3.1C	MYB	brown4
	BraA01g040520.3.1C	MYB	brown4
	BraA01g040600.3.1C	Trihelix	turquoise
	BraA01g040830.3.1C	bZIP	black
	BraA01g040860.3.1C	G2-like	black
	BraA01g041090.3.1C	NAC	turquoise
	BraA01g041100.3.1C	NAC	turquoise
	BraA01g041110.3.1C	NAC	blue
	BraA01g041600.3.1C	MYB	brown4
	BraA01g041710.3.1C	MYB	brown
	BraA01g042000.3.1C	C3H	blue
	BraA01g042270.3.1C	CO-like	turquoise
	BraA01g042930.3.1C	C3H	turquoise
	BraA01g043180.3.1C	M-type	blue
	BraA01g044120.3.1C	NAC	blue
	BraA01g044130.3.1C	NAC	blue
	BraA01g044850.3.1C	HSF	darkgrey
	BraA01g045210.3.1C	C3H	lightcyan1
	BraA01g045310.3.1C	CO-like	blue
	BraA01g045540.3.1C	MYB	brown4
	BraA01g045740.3.1C	HD-ZIP	blue
	BraA02g000340.3.1C	MYB	tan
	BraA02g001400.3.1C	NAC	sienna3
	BraA02g002210.3.1C	bZIP	black
	BraA02g002280.3.1C	WRKY	turquoise
	BraA02g002720.3.1C	TCP	blue
	BraA02g002800.3.1C	MYB	black
	BraA02g002910.3.1C	NAC	brown4
	BraA02g002950.3.1C	NAC	turquoise
	BraA02g003330.3.1C	bZIP	black
	BraA02g003380.3.1C	MIKC	darkgrey
	BraA02g003850.3.1C	TALE	blue
	BraA02g003980.3.1C	bZIP	darkgrey
	BraA02g004630.3.1C	C3H	brown4
	BraA02g004780.3.1C	NAC	brown
	BraA02g005770.3.1C	MYB	brown4
	BraA02g005870.3.1C	E2F/DP	blue
	BraA02g006090.3.1C	MYB	lightsteelblue1
	BraA02g006340.3.1C	bZIP	bisque4
	BraA02g006350.3.1C	CO-like	blue
	BraA02g006850.3.1C	HSF	turquoise
	BraA02g007940.3.1C	SBP	turquoise
	BraA02g008310.3.1C	NF-YC	brown
	BraA02g009230.3.1C	ARF	blue
	BraA02g009890.3.1C	NAC	brown4
	BraA02g009990.3.1C	WRKY	white
	BraA02g010000.3.1C	WRKY	black
	BraA02g010570.3.1C	Dof	black
	BraA02g010590.3.1C	AP2	brown4
	BraA02g010790.3.1C	C2H2	brown
	BraA02g010840.3.1C	MYB_related	blue
	BraA02g012390.3.1C	CO-like	blue
	BraA02g012730.3.1C	bHLH	mediumpurple3
	BraA02g012850.3.1C	bHLH	brown
	BraA02g012920.3.1C	GATA	black
	BraA02g013170.3.1C	C2H2	blue
	BraA02g013940.3.1C	bHLH	darkgrey
	BraA02g015400.3.1C	WRKY	tan
	BraA02g017140.3.1C	GRAS	turquoise
	BraA02g017260.3.1C	C2H2	turquoise
	BraA02g017380.3.1C	GRAS	lightsteelblue1
	BraA02g017990.3.1C	CAMTA	blue
	BraA02g018530.3.1C	WRKY	tan
	BraA02g018890.3.1C	CO-like	black
	BraA02g019070.3.1C	G2-like	paleturquoise
	BraA02g019220.3.1C	RAV	black
	BraA02g019340.3.1C	bHLH	darkgreen
	BraA02g019600.3.1C	WRKY	blue
	BraA02g019840.3.1C	TCP	darkgrey
	BraA02g019900.3.1C	HD-ZIP	turquoise
	BraA02g020770.3.1C	MYB_related	black
	BraA02g021310.3.1C	TCP	darkgreen
	BraA02g021340.3.1C	C2H2	tan
	BraA02g021930.3.1C	NF-YA	black
	BraA02g023320.3.1C	ZF-HD	black
	BraA02g023420.3.1C	TALE	paleturquoise
	BraA02g023520.3.1C	DBB	tan
	BraA02g024170.3.1C	SBP	turquoise
	BraA02g024670.3.1C	NAC	darkgrey
	BraA02g025510.3.1C	BES1	turquoise
	BraA02g025980.3.1C	G2-like	turquoise
	BraA02g026250.3.1C	WRKY	brown
	BraA02g027610.3.1C	NAC	brown4
	BraA02g029530.3.1C	WRKY	black
	BraA02g031820.3.1C	HSF	darkgrey
	BraA02g032130.3.1C	G2-like	turquoise
	BraA02g032800.3.1C	BES1	turquoise
	BraA02g034760.3.1C	GATA	brown
	BraA02g034820.3.1C	ERF	black
	BraA02g035000.3.1C	MYB_related	lightcyan1
	BraA02g035240.3.1C	Trihelix	darkgreen
	BraA02g035390.3.1C	G2-like	darkgreen
	BraA02g036100.3.1C	ARR-B	turquoise
	BraA02g036390.3.1C	C2H2	blue
	BraA02g036640.3.1C	NAC	lightcyan1
	BraA02g037120.3.1C	WRKY	black
	BraA02g037800.3.1C	bHLH	black
	BraA02g037940.3.1C	Trihelix	brown4
	BraA02g039760.3.1C	MYB	darkgrey
	BraA02g040870.3.1C	GRAS	brown4
	BraA02g040930.3.1C	CO-like	turquoise
	BraA02g041900.3.1C	bZIP	black
	BraA02g041930.3.1C	WRKY	brown4
	BraA02g041990.3.1C	FAR1	turquoise
	BraA02g042030.3.1C	Trihelix	turquoise
	BraA02g043440.3.1C	bZIP	tan
	BraA02g044130.3.1C	TCP	turquoise
	BraA02g044260.3.1C	bHLH	brown
	BraA02g044280.3.1C	Dof	blue
	BraA02g044320.3.1C	MYB	ivory
	BraA02g044700.3.1C	NAC	black
	BraA02g044740.3.1C	MYB	turquoise
	BraA02g044960.3.1C	ARF	lightcyan1
	BraA02g044970.3.1C	HSF	brown
	BraA02g044980.3.1C	HSF	brown
	BraA02g045300.3.1C	Dof	blue
	BraA02g045330.3.1C	MYB	lightcyan1
	BraA02g045880.3.1C	NAC	brown4
	BraA02g046400.3.1C	WRKY	black
	BraA02g046780.3.1C	HD-ZIP	turquoise
	BraA02g047160.3.1C	LBD	brown
	BraA02g047310.3.1C	C2H2	black
	BraA02g047320.3.1C	HD-ZIP	sienna3
	BraA03g000830.3.1C	E2F/DP	black
	BraA03g001090.3.1C	MYB_related	blue
	BraA03g001200.3.1C	E2F/DP	blue
	BraA03g001560.3.1C	bHLH	brown4
	BraA03g001660.3.1C	NAC	tan
	BraA03g001810.3.1C	MYB	lightsteelblue1
	BraA03g003360.3.1C	bHLH	darkgrey
	BraA03g003370.3.1C	bZIP	turquoise
	BraA03g003410.3.1C	NF-YB	turquoise
	BraA03g003500.3.1C	TCP	brown
	BraA03g003640.3.1C	MYB	black
	BraA03g003900.3.1C	NAC	blue
	BraA03g003940.3.1C	NAC	turquoise
	BraA03g004270.3.1C	MIKC	turquoise
	BraA03g004650.3.1C	TALE	turquoise
	BraA03g005770.3.1C	NAC	lightcyan1
	BraA03g006270.3.1C	C2H2	turquoise
	BraA03g006780.3.1C	WRKY	sienna3
	BraA03g006910.3.1C	MYB	lightsteelblue1
	BraA03g007680.3.1C	G2-like	brown4
	BraA03g008000.3.1C	MYB_related	turquoise
	BraA03g008990.3.1C	FAR1	black
	BraA03g010360.3.1C	NAC	brown4
	BraA03g011130.3.1C	C2H2	brown
	BraA03g011160.3.1C	MYB	black
	BraA03g011640.3.1C	MYB_related	black
	BraA03g012830.3.1C	GATA	black
	BraA03g012850.3.1C	MYB_related	black
	BraA03g013160.3.1C	C2H2	darkgreen
	BraA03g013880.3.1C	bHLH	lightsteelblue1
	BraA03g014870.3.1C	MYB_related	blue
	BraA03g015240.3.1C	C2H2	brown4
	BraA03g015250.3.1C	C3H	brown4
	BraA03g015650.3.1C	C2H2	black
	BraA03g015800.3.1C	bHLH	black
	BraA03g015940.3.1C	SBP	turquoise
	BraA03g016110.3.1C	WRKY	blue
	BraA03g016230.3.1C	B3	turquoise
	BraA03g016310.3.1C	WRKY	turquoise
	BraA03g017820.3.1C	HSF	turquoise
	BraA03g018760.3.1C	TALE	turquoise
	BraA03g019600.3.1C	MYB	turquoise
	BraA03g020160.3.1C	WRKY	brown
	BraA03g020520.3.1C	bZIP	black
	BraA03g020830.3.1C	FAR1	turquoise
	BraA03g022150.3.1C	AP2	turquoise
	BraA03g022220.3.1C	C3H	turquoise
	BraA03g022230.3.1C	C2H2	black
	BraA03g022620.3.1C	NAC	ivory
	BraA03g022630.3.1C	bHLH	darkgreen
	BraA03g022930.3.1C	Nin-like	black
	BraA03g022960.3.1C	Nin-like	blue
	BraA03g023570.3.1C	Trihelix	turquoise
	BraA03g023730.3.1C	GRAS	darkgreen
	BraA03g024360.3.1C	Dof	turquoise
	BraA03g024810.3.1C	C3H	blue
	BraA03g025050.3.1C	AP2	blue
	BraA03g025480.3.1C	FAR1	tan
	BraA03g025510.3.1C	EIL	black
	BraA03g025600.3.1C	YABBY	brown
	BraA03g025680.3.1C	B3	blue
	BraA03g025810.3.1C	HSF	brown
	BraA03g025840.3.1C	bHLH	black
	BraA03g025870.3.1C	B3	turquoise
	BraA03g025880.3.1C	B3	black
	BraA03g027120.3.1C	MYB	paleturquoise
	BraA03g027920.3.1C	HSF	brown
	BraA03g028420.3.1C	WRKY	black
	BraA03g028600.3.1C	HD-ZIP	bisque4
	BraA03g029310.3.1C	bHLH	black
	BraA03g030340.3.1C	HD-ZIP	brown
	BraA03g030540.3.1C	bHLH	blue
	BraA03g031010.3.1C	WRKY	tan
	BraA03g031100.3.1C	TCP	darkgrey
	BraA03g031320.3.1C	LBD	turquoise
	BraA03g031480.3.1C	C3H	lightcyan1
	BraA03g032130.3.1C	WRKY	black
	BraA03g032640.3.1C	NF-YA	brown
	BraA03g033060.3.1C	C3H	brown4
	BraA03g033120.3.1C	MYB	black
	BraA03g033720.3.1C	MYB_related	darkgreen
	BraA03g033780.3.1C	CO-like	sienna3
	BraA03g034030.3.1C	C3H	black
	BraA03g034190.3.1C	S1Fa-like	black
	BraA03g034450.3.1C	MYB	turquoise
	BraA03g034870.3.1C	NAC	black
	BraA03g034880.3.1C	NAC	darkgrey
	BraA03g034990.3.1C	G2-like	tan
	BraA03g035380.3.1C	B3	brown
	BraA03g035630.3.1C	C3H	black
	BraA03g035660.3.1C	bZIP	paleturquoise
	BraA03g036120.3.1C	G2-like	darkgrey
	BraA03g036560.3.1C	C2H2	turquoise
	BraA03g036780.3.1C	ERF	floralwhite
	BraA03g037200.3.1C	TCP	brown
	BraA03g038130.3.1C	ARR-B	black
	BraA03g038460.3.1C	bZIP	darkgrey
	BraA03g039030.3.1C	B3	black
	BraA03g039220.3.1C	bZIP	black
	BraA03g039260.3.1C	C3H	brown
	BraA03g039910.3.1C	EIL	sienna3
	BraA03g039950.3.1C	NF-YA	brown
	BraA03g040130.3.1C	Dof	turquoise
	BraA03g040950.3.1C	CPP	black
	BraA03g040960.3.1C	HSF	blue
	BraA03g041200.3.1C	MYB	paleturquoise
	BraA03g041370.3.1C	GATA	blue
	BraA03g041390.3.1C	G2-like	lightcyan1
	BraA03g041410.3.1C	bHLH	turquoise
	BraA03g041630.3.1C	Trihelix	turquoise
	BraA03g041680.3.1C	HSF	brown4
	BraA03g042360.3.1C	WRKY	brown4
	BraA03g043570.3.1C	TALE	bisque4
	BraA03g043750.3.1C	MYB	turquoise
	BraA03g043810.3.1C	bZIP	blue
	BraA03g043940.3.1C	NAC	brown
	BraA03g044270.3.1C	Dof	darkgrey
	BraA03g044420.3.1C	TCP	black
	BraA03g044660.3.1C	bHLH	blue
	BraA03g044760.3.1C	MYB	white
	BraA03g045340.3.1C	MYB	brown
	BraA03g045560.3.1C	BES1	darkgrey
	BraA03g045800.3.1C	GATA	black
	BraA03g045830.3.1C	C3H	turquoise
	BraA03g046220.3.1C	HSF	brown
	BraA03g046230.3.1C	HSF	brown
	BraA03g046240.3.1C	HSF	brown
	BraA03g046410.3.1C	MYB_related	turquoise
	BraA03g047170.3.1C	ARR-B	blue
	BraA03g047180.3.1C	GATA	brown
	BraA03g047370.3.1C	MYB_related	turquoise
	BraA03g047380.3.1C	bHLH	black
	BraA03g048040.3.1C	MYB_related	brown
	BraA03g048330.3.1C	C2H2	brown4
	BraA03g048550.3.1C	ARR-B	paleturquoise
	BraA03g048680.3.1C	WRKY	brown
	BraA03g048860.3.1C	TCP	blue
	BraA03g049170.3.1C	HSF	brown
	BraA03g049180.3.1C	BES1	black
	BraA03g049510.3.1C	B3	turquoise
	BraA03g050020.3.1C	LSD	turquoise
	BraA03g050470.3.1C	HD-ZIP	turquoise
	BraA03g052320.3.1C	WRKY	brown
	BraA03g052420.3.1C	ARF	black
	BraA03g052460.3.1C	Nin-like	blue
	BraA03g052490.3.1C	Dof	tan
	BraA03g052580.3.1C	WRKY	black
	BraA03g052720.3.1C	GATA	black
	BraA03g052770.3.1C	MIKC	brown
	BraA03g053200.3.1C	GeBP	tan
	BraA03g053920.3.1C	GATA	blue
	BraA03g054160.3.1C	WRKY	black
	BraA03g054250.3.1C	ERF	brown
	BraA03g054630.3.1C	NAC	blue
	BraA03g055990.3.1C	C3H	blue
	BraA03g056410.3.1C	bHLH	ivory
	BraA03g056490.3.1C	ARF	blue
	BraA03g057320.3.1C	WRKY	mediumpurple3
	BraA03g057760.3.1C	WRKY	brown
	BraA03g057970.3.1C	WRKY	ivory
	BraA03g058110.3.1C	ARR-B	sienna3
	BraA03g058160.3.1C	B3	brown4
	BraA03g058190.3.1C	TALE	turquoise
	BraA03g058800.3.1C	B3	brown4
	BraA03g059790.3.1C	MIKC	floralwhite
	BraA03g060020.3.1C	bZIP	blue
	BraA03g060060.3.1C	TALE	turquoise
	BraA03g060110.3.1C	GATA	turquoise
	BraA03g060270.3.1C	MYB	blue
	BraA03g060580.3.1C	Nin-like	blue
	BraA03g060750.3.1C	WOX	black
	BraA03g061060.3.1C	bHLH	turquoise
	BraA03g061510.3.1C	BES1	mediumpurple3
	BraA03g061660.3.1C	G2-like	turquoise
	BraA03g061720.3.1C	HSF	black
	BraA03g061810.3.1C	AP2	brown4
	BraA03g061890.3.1C	MYB	darkgrey
	BraA03g062150.3.1C	GRAS	brown4
	BraA03g062300.3.1C	HD-ZIP	lightcyan1
	BraA03g065220.3.1C	GeBP	turquoise
	BraA03g066030.3.1C	GeBP	blue
	BraA04g001060.3.1C	bHLH	black
	BraA04g001100.3.1C	HD-ZIP	blue
	BraA04g001150.3.1C	ARF	blue
	BraA04g001240.3.1C	WRKY	paleturquoise
	BraA04g001850.3.1C	GRAS	lightcyan1
	BraA04g002160.3.1C	BBR-BPC	floralwhite
	BraA04g003300.3.1C	bHLH	turquoise
	BraA04g004290.3.1C	WRKY	paleturquoise
	BraA04g005840.3.1C	SRS	blue
	BraA04g007810.3.1C	bZIP	black
	BraA04g008190.3.1C	bHLH	black
	BraA04g008750.3.1C	HSF	turquoise
	BraA04g009190.3.1C	GeBP	darkgreen
	BraA04g010940.3.1C	ARF	blue
	BraA04g012770.3.1C	NAC	blue
	BraA04g012800.3.1C	Dof	blue
	BraA04g012960.3.1C	ZF-HD	sienna3
	BraA04g014830.3.1C	TALE	black
	BraA04g015430.3.1C	GRAS	turquoise
	BraA04g016360.3.1C	bZIP	turquoise
	BraA04g016520.3.1C	BBR-BPC	darkgrey
	BraA04g017230.3.1C	CAMTA	black
	BraA04g017360.3.1C	HD-ZIP	darkgreen
	BraA04g017770.3.1C	HD-ZIP	tan
	BraA04g018090.3.1C	WRKY	paleturquoise
	BraA04g018110.3.1C	ERF	blue
	BraA04g018390.3.1C	TALE	blue
	BraA04g019080.3.1C	WRKY	brown
	BraA04g019400.3.1C	CO-like	black
	BraA04g019660.3.1C	ARR-B	turquoise
	BraA04g021440.3.1C	LBD	blue
	BraA04g021720.3.1C	Dof	turquoise
	BraA04g022360.3.1C	C2H2	darkgrey
	BraA04g022660.3.1C	WRKY	turquoise
	BraA04g022800.3.1C	B3	darkgreen
	BraA04g022950.3.1C	WRKY	blue
	BraA04g023640.3.1C	bHLH	brown
	BraA04g023830.3.1C	DBB	blue
	BraA04g023840.3.1C	bZIP	lightcyan1
	BraA04g025070.3.1C	NAC	turquoise
	BraA04g025410.3.1C	ARF	darkgrey
	BraA04g025820.3.1C	HD-ZIP	black
	BraA04g027900.3.1C	C2H2	black
	BraA04g028200.3.1C	WRKY	brown
	BraA04g029460.3.1C	ERF	darkgreen
	BraA04g029580.3.1C	HSF	darkgreen
	BraA04g029870.3.1C	WRKY	black
	BraA04g030030.3.1C	bZIP	turquoise
	BraA04g030460.3.1C	C2H2	brown
	BraA04g030550.3.1C	C3H	blue
	BraA04g030650.3.1C	MYB_related	black
	BraA04g030660.3.1C	SBP	turquoise
	BraA04g030720.3.1C	bHLH	black
	BraA04g031450.3.1C	bHLH	brown
	BraA04g031570.3.1C	bHLH	darkgrey
	BraA04g031580.3.1C	NAC	white
	BraA04g031730.3.1C	YABBY	floralwhite
	BraA04g032590.3.1C	MIKC	blue
	BraA04g033040.3.1C	bHLH	blue
	BraA04g033150.3.1C	HD-ZIP	darkgrey
	BraA04g033270.3.1C	B3	blue
	BraA05g000150.3.1C	CO-like	brown4
	BraA05g000180.3.1C	C3H	black
	BraA05g000660.3.1C	MYB_related	brown
	BraA05g000760.3.1C	SBP	turquoise
	BraA05g001020.3.1C	B3	sienna3
	BraA05g001040.3.1C	MYB_related	blue
	BraA05g001160.3.1C	HD-ZIP	blue
	BraA05g001310.3.1C	bHLH	mediumpurple3
	BraA05g001400.3.1C	WRKY	brown
	BraA05g001510.3.1C	bZIP	brown4
	BraA05g001820.3.1C	bZIP	turquoise
	BraA05g002390.3.1C	ERF	black
	BraA05g002580.3.1C	C2H2	turquoise
	BraA05g002730.3.1C	bHLH	black
	BraA05g002740.3.1C	bHLH	white
	BraA05g002830.3.1C	bZIP	lightsteelblue1
	BraA05g002850.3.1C	VOZ	turquoise
	BraA05g003320.3.1C	NAC	turquoise
	BraA05g003660.3.1C	Nin-like	blue
	BraA05g004340.3.1C	MYB_related	blue
	BraA05g004630.3.1C	Trihelix	turquoise
	BraA05g005300.3.1C	MIKC	blue
	BraA05g005310.3.1C	TCP	black
	BraA05g005360.3.1C	HD-ZIP	darkgrey
	BraA05g005450.3.1C	BES1	black
	BraA05g005900.3.1C	C3H	brown
	BraA05g007060.3.1C	WRKY	brown
	BraA05g007260.3.1C	G2-like	navajowhite2
	BraA05g007420.3.1C	MYB	blue
	BraA05g007770.3.1C	MYB	mediumpurple3
	BraA05g008350.3.1C	MYB_related	turquoise
	BraA05g009100.3.1C	bZIP	brown4
	BraA05g009240.3.1C	B3	blue
	BraA05g009310.3.1C	E2F/DP	blue
	BraA05g009390.3.1C	TALE	darkgrey
	BraA05g009660.3.1C	bZIP	black
	BraA05g010290.3.1C	NF-YA	blue
	BraA05g010310.3.1C	HD-ZIP	black
	BraA05g011060.3.1C	ARF	turquoise
	BraA05g011090.3.1C	C3H	turquoise
	BraA05g011110.3.1C	SBP	floralwhite
	BraA05g011310.3.1C	Trihelix	turquoise
	BraA05g012770.3.1C	FAR1	turquoise
	BraA05g013430.3.1C	DBB	blue
	BraA05g013440.3.1C	bZIP	lightcyan1
	BraA05g013690.3.1C	bHLH	turquoise
	BraA05g013780.3.1C	TCP	darkgrey
	BraA05g014000.3.1C	WRKY	blue
	BraA05g014090.3.1C	B3	lightcyan1
	BraA05g014250.3.1C	WRKY	blue
	BraA05g014760.3.1C	C2H2	brown4
	BraA05g015230.3.1C	MYB_related	turquoise
	BraA05g015290.3.1C	GeBP	black
	BraA05g015620.3.1C	bHLH	turquoise
	BraA05g016060.3.1C	FAR1	blue
	BraA05g016850.3.1C	NF-YA	blue
	BraA05g016870.3.1C	Trihelix	black
	BraA05g018050.3.1C	FAR1	black
	BraA05g018980.3.1C	bHLH	blue
	BraA05g019300.3.1C	GRAS	darkgreen
	BraA05g019940.3.1C	MYB_related	black
	BraA05g020120.3.1C	G2-like	black
	BraA05g020230.3.1C	B3	blue
	BraA05g020390.3.1C	CO-like	black
	BraA05g021460.3.1C	bZIP	lightcyan1
	BraA05g022350.3.1C	bHLH	black
	BraA05g022670.3.1C	NAC	black
	BraA05g023190.3.1C	NAC	blue
	BraA05g023480.3.1C	bHLH	mediumpurple3
	BraA05g023770.3.1C	C3H	black
	BraA05g023950.3.1C	G2-like	blue
	BraA05g025730.3.1C	FAR1	blue
	BraA05g026290.3.1C	MYB_related	blue
	BraA05g026640.3.1C	GATA	turquoise
	BraA05g026840.3.1C	NF-YA	blue
	BraA05g027090.3.1C	EIL	lightcyan1
	BraA05g028450.3.1C	C2H2	blue
	BraA05g028520.3.1C	HB-PHD	lightcyan1
	BraA05g028690.3.1C	bZIP	tan
	BraA05g029020.3.1C	B3	turquoise
	BraA05g029040.3.1C	B3	black
	BraA05g030210.3.1C	MYB	tan
	BraA05g030360.3.1C	B3	turquoise
	BraA05g030710.3.1C	bZIP	blue
	BraA05g031130.3.1C	CAMTA	mediumpurple3
	BraA05g031170.3.1C	GATA	brown
	BraA05g031180.3.1C	ARR-B	turquoise
	BraA05g031600.3.1C	MYB_related	turquoise
	BraA05g032370.3.1C	NAC	tan
	BraA05g032390.3.1C	NAC	tan
	BraA05g032890.3.1C	TCP	darkgrey
	BraA05g033630.3.1C	ERF	brown4
	BraA05g033990.3.1C	C2H2	brown
	BraA05g035280.3.1C	C3H	darkgrey
	BraA05g035410.3.1C	NF-YC	brown
	BraA05g035530.3.1C	bZIP	bisque4
	BraA05g035650.3.1C	C3H	turquoise
	BraA05g036150.3.1C	B3	turquoise
	BraA05g036290.3.1C	MYB	lightcyan1
	BraA05g036300.3.1C	MYB	blue
	BraA05g036420.3.1C	MYB	blue
	BraA05g036560.3.1C	Trihelix	turquoise
	BraA05g036860.3.1C	G2-like	brown
	BraA05g037090.3.1C	NAC	blue
	BraA05g037420.3.1C	Trihelix	turquoise
	BraA05g037430.3.1C	Trihelix	turquoise
	BraA05g037900.3.1C	MYB	darkgrey
	BraA05g038890.3.1C	CO-like	sienna3
	BraA05g039700.3.1C	bHLH	turquoise
	BraA05g039870.3.1C	C3H	brown4
	BraA05g040720.3.1C	MYB_related	brown
	BraA05g041130.3.1C	GeBP	turquoise
	BraA05g041470.3.1C	HD-ZIP	brown4
	BraA05g041910.3.1C	TCP	blue
	BraA05g042310.3.1C	C3H	lightcyan1
	BraA05g042430.3.1C	HSF	blue
	BraA05g043160.3.1C	G2-like	brown4
	BraA05g043200.3.1C	M-type	lightcyan1
	BraA05g043380.3.1C	G2-like	brown
	BraA06g000170.3.1C	G2-like	brown4
	BraA06g000850.3.1C	NF-YA	black
	BraA06g000940.3.1C	Trihelix	turquoise
	BraA06g001530.3.1C	SBP	blue
	BraA06g001730.3.1C	NAC	lightcyan1
	BraA06g001740.3.1C	NAC	black
	BraA06g002220.3.1C	HD-ZIP	lightsteelblue1
	BraA06g002810.3.1C	bHLH	turquoise
	BraA06g003180.3.1C	GRAS	brown4
	BraA06g003300.3.1C	GRAS	brown4
	BraA06g003640.3.1C	MYB_related	turquoise
	BraA06g003820.3.1C	bZIP	blue
	BraA06g004090.3.1C	MYB	blue
	BraA06g005140.3.1C	LBD	blue
	BraA06g005210.3.1C	NF-YC	brown4
	BraA06g005660.3.1C	YABBY	blue
	BraA06g006440.3.1C	bHLH	brown4
	BraA06g006620.3.1C	MYB_related	turquoise
	BraA06g006670.3.1C	MYB	darkgrey
	BraA06g007000.3.1C	bHLH	black
	BraA06g007090.3.1C	FAR1	turquoise
	BraA06g007260.3.1C	bHLH	turquoise
	BraA06g008220.3.1C	GeBP	tan
	BraA06g008540.3.1C	RAV	turquoise
	BraA06g009770.3.1C	Trihelix	turquoise
	BraA06g010070.3.1C	WRKY	blue
	BraA06g010470.3.1C	MYB	lightcyan1
	BraA06g010870.3.1C	BBR-BPC	turquoise
	BraA06g012920.3.1C	STAT	darkgreen
	BraA06g014110.3.1C	MYB_related	brown
	BraA06g014160.3.1C	bHLH	blue
	BraA06g014520.3.1C	MYB	blue
	BraA06g014530.3.1C	MYB_related	mediumpurple3
	BraA06g014580.3.1C	M-type	blue
	BraA06g014870.3.1C	NAC	lightsteelblue1
	BraA06g015080.3.1C	ARF	tan
	BraA06g015220.3.1C	BES1	tan
	BraA06g015350.3.1C	bZIP	blue
	BraA06g015370.3.1C	MYB_related	turquoise
	BraA06g015520.3.1C	TALE	lightcyan1
	BraA06g015800.3.1C	C3H	black
	BraA06g016500.3.1C	Nin-like	lightcyan1
	BraA06g016910.3.1C	SBP	turquoise
	BraA06g017100.3.1C	Trihelix	turquoise
	BraA06g017370.3.1C	GRAS	lightcyan1
	BraA06g017530.3.1C	C3H	black
	BraA06g018170.3.1C	NAC	turquoise
	BraA06g018910.3.1C	NF-YC	turquoise
	BraA06g019050.3.1C	C3H	brown4
	BraA06g019550.3.1C	C2H2	tan
	BraA06g019590.3.1C	C2H2	turquoise
	BraA06g019910.3.1C	TCP	tan
	BraA06g020060.3.1C	Dof	blue
	BraA06g020760.3.1C	G2-like	darkgrey
	BraA06g021060.3.1C	MYB	brown4
	BraA06g022110.3.1C	NAC	brown
	BraA06g024010.3.1C	NAC	mediumpurple3
	BraA06g024860.3.1C	bHLH	turquoise
	BraA06g025950.3.1C	NAC	black
	BraA06g026320.3.1C	ARF	mediumpurple3
	BraA06g026330.3.1C	HSF	brown
	BraA06g026820.3.1C	Dof	blue
	BraA06g026860.3.1C	MYB	darkgreen
	BraA06g027750.3.1C	C3H	tan
	BraA06g027860.3.1C	Trihelix	brown
	BraA06g027910.3.1C	NF-YC	turquoise
	BraA06g028170.3.1C	NAC	turquoise
	BraA06g028800.3.1C	bHLH	turquoise
	BraA06g029240.3.1C	WRKY	black
	BraA06g029630.3.1C	bZIP	turquoise
	BraA06g029740.3.1C	HD-ZIP	darkgrey
	BraA06g030010.3.1C	Dof	black
	BraA06g030080.3.1C	bHLH	brown4
	BraA06g030430.3.1C	MYB_related	black
	BraA06g030810.3.1C	bHLH	paleturquoise
	BraA06g031630.3.1C	Nin-like	black
	BraA06g031710.3.1C	TCP	turquoise
	BraA06g032540.3.1C	WRKY	tan
	BraA06g033000.3.1C	NAC	tan
	BraA06g033380.3.1C	CO-like	brown4
	BraA06g033660.3.1C	TALE	blue
	BraA06g034030.3.1C	ERF	turquoise
	BraA06g034050.3.1C	GATA	lightsteelblue1
	BraA06g034960.3.1C	MYB_related	turquoise
	BraA06g035350.3.1C	GeBP	turquoise
	BraA06g035430.3.1C	Trihelix	floralwhite
	BraA06g035630.3.1C	bZIP	black
	BraA06g035850.3.1C	WRKY	blue
	BraA06g035920.3.1C	MYB	brown
	BraA06g036810.3.1C	CO-like	darkgreen
	BraA06g037660.3.1C	NAC	brown4
	BraA06g037770.3.1C	ZF-HD	tan
	BraA06g037810.3.1C	MYB	brown
	BraA06g039080.3.1C	TCP	turquoise
	BraA06g039940.3.1C	B3	turquoise
	BraA06g039960.3.1C	bHLH	black
	BraA06g040430.3.1C	G2-like	tan
	BraA06g040520.3.1C	WRKY	blue
	BraA06g040660.3.1C	M-type	black
	BraA06g040790.3.1C	MYB	blue
	BraA06g040860.3.1C	Whirly	brown
	BraA06g040950.3.1C	NAC	blue
	BraA06g041090.3.1C	C2H2	darkgreen
	BraA06g041100.3.1C	C2H2	turquoise
	BraA06g041120.3.1C	G2-like	navajowhite2
	BraA06g041530.3.1C	C2H2	black
	BraA06g041640.3.1C	GRAS	blue
	BraA06g042010.3.1C	G2-like	turquoise
	BraA06g042380.3.1C	HD-ZIP	darkgrey
	BraA06g042510.3.1C	GATA	darkgrey
	BraA06g042900.3.1C	bHLH	mediumpurple3
	BraA06g042980.3.1C	bHLH	lightsteelblue1
	BraA06g043150.3.1C	WRKY	ivory
	BraA06g044480.3.1C	G2-like	tan
	BraA06g044490.3.1C	HB-other	black
	BraA06g044570.3.1C	bZIP	black
	BraA06g045020.3.1C	SBP	brown4
	BraA06g045040.3.1C	NF-YC	brown
	BraA06g045060.3.1C	C2H2	turquoise
	BraA06g045810.3.1C	DBB	blue
	BraA06g045850.3.1C	BBR-BPC	black
	BraA06g045860.3.1C	bZIP	black
	BraA07g000490.3.1C	C3H	blue
	BraA07g000630.3.1C	bHLH	turquoise
	BraA07g000650.3.1C	CPP	brown4
	BraA07g000940.3.1C	C3H	turquoise
	BraA07g002170.3.1C	GRAS	brown4
	BraA07g002380.3.1C	bHLH	brown4
	BraA07g002540.3.1C	bZIP	lightcyan1
	BraA07g003940.3.1C	Nin-like	black
	BraA07g004040.3.1C	NAC	brown
	BraA07g008130.3.1C	Trihelix	turquoise
	BraA07g008630.3.1C	HSF	darkgrey
	BraA07g009550.3.1C	bHLH	turquoise
	BraA07g010050.3.1C	MYB	brown
	BraA07g010130.3.1C	bHLH	darkgrey
	BraA07g010800.3.1C	GeBP	darkgrey
	BraA07g010980.3.1C	bHLH	turquoise
	BraA07g011050.3.1C	WRKY	black
	BraA07g011610.3.1C	Dof	tan
	BraA07g012040.3.1C	Dof	blue
	BraA07g012230.3.1C	CO-like	darkgreen
	BraA07g012570.3.1C	SBP	floralwhite
	BraA07g012650.3.1C	MIKC	black
	BraA07g012920.3.1C	C2H2	black
	BraA07g013070.3.1C	MYB	paleturquoise
	BraA07g013140.3.1C	CO-like	darkgrey
	BraA07g013210.3.1C	G2-like	lightcyan1
	BraA07g014830.3.1C	NAC	blue
	BraA07g014890.3.1C	MYB	lightcyan1
	BraA07g015560.3.1C	GRAS	brown4
	BraA07g015980.3.1C	Nin-like	blue
	BraA07g016620.3.1C	MYB_related	brown4
	BraA07g016910.3.1C	LBD	tan
	BraA07g017070.3.1C	MYB	brown
	BraA07g017220.3.1C	AP2	tan
	BraA07g017630.3.1C	GRAS	turquoise
	BraA07g018430.3.1C	MYB	darkgrey
	BraA07g018710.3.1C	NF-YB	blue
	BraA07g019170.3.1C	C2H2	blue
	BraA07g019320.3.1C	GATA	black
	BraA07g019330.3.1C	ARF	black
	BraA07g019420.3.1C	C3H	brown
	BraA07g019520.3.1C	AP2	blue
	BraA07g020460.3.1C	NAC	blue
	BraA07g022460.3.1C	GATA	brown
	BraA07g022990.3.1C	NAC	brown
	BraA07g023010.3.1C	WRKY	black
	BraA07g023170.3.1C	bZIP	lightsteelblue1
	BraA07g023500.3.1C	C2H2	black
	BraA07g023690.3.1C	bHLH	turquoise
	BraA07g023830.3.1C	GRAS	turquoise
	BraA07g023920.3.1C	bZIP	brown4
	BraA07g024170.3.1C	Trihelix	turquoise
	BraA07g024610.3.1C	FAR1	turquoise
	BraA07g024650.3.1C	Nin-like	darkgrey
	BraA07g024870.3.1C	BBR-BPC	turquoise
	BraA07g025020.3.1C	GATA	black
	BraA07g025230.3.1C	HD-ZIP	black
	BraA07g025700.3.1C	B3	white
	BraA07g025890.3.1C	bZIP	brown
	BraA07g026370.3.1C	FAR1	turquoise
	BraA07g026860.3.1C	WRKY	paleturquoise
	BraA07g027100.3.1C	G2-like	darkgreen
	BraA07g027450.3.1C	DBB	lightcyan1
	BraA07g027730.3.1C	bZIP	black
	BraA07g027750.3.1C	ARF	black
	BraA07g028160.3.1C	Trihelix	black
	BraA07g028170.3.1C	Trihelix	brown
	BraA07g028620.3.1C	DBB	brown4
	BraA07g028690.3.1C	TALE	black
	BraA07g028880.3.1C	BES1	brown
	BraA07g028970.3.1C	ERF	black
	BraA07g029100.3.1C	MYB	blue
	BraA07g029180.3.1C	MYB	brown4
	BraA07g029940.3.1C	NF-YA	black
	BraA07g029970.3.1C	MYB_related	turquoise
	BraA07g030080.3.1C	ERF	floralwhite
	BraA07g030210.3.1C	C2H2	brown
	BraA07g030990.3.1C	MYB_related	lightcyan1
	BraA07g031090.3.1C	HD-ZIP	turquoise
	BraA07g031140.3.1C	TCP	floralwhite
	BraA07g031220.3.1C	Dof	blue
	BraA07g031260.3.1C	NAC	lightcyan1
	BraA07g031450.3.1C	bHLH	turquoise
	BraA07g031640.3.1C	CO-like	turquoise
	BraA07g031730.3.1C	C3H	black
	BraA07g031790.3.1C	C2H2	sienna3
	BraA07g032040.3.1C	ARR-B	lightsteelblue1
	BraA07g032280.3.1C	CAMTA	darkgrey
	BraA07g032590.3.1C	ARF	brown4
	BraA07g034130.3.1C	HSF	lightsteelblue1
	BraA07g034240.3.1C	C2H2	darkgreen
	BraA07g034670.3.1C	G2-like	brown
	BraA07g034850.3.1C	bHLH	turquoise
	BraA07g034920.3.1C	bHLH	black
	BraA07g035260.3.1C	NAC	blue
	BraA07g035380.3.1C	Dof	blue
	BraA07g035390.3.1C	G2-like	brown
	BraA07g035500.3.1C	TCP	turquoise
	BraA07g035570.3.1C	HD-ZIP	brown4
	BraA07g035600.3.1C	WRKY	darkgrey
	BraA07g036700.3.1C	MYB_related	paleturquoise
	BraA07g036830.3.1C	bHLH	tan
	BraA07g036890.3.1C	Whirly	brown
	BraA07g037480.3.1C	TCP	turquoise
	BraA07g037960.3.1C	MYB_related	black
	BraA07g038090.3.1C	NF-YA	black
	BraA07g038650.3.1C	EIL	blue
	BraA07g039400.3.1C	MYB	blue
	BraA07g039490.3.1C	MYB_related	black
	BraA07g039570.3.1C	ERF	paleturquoise
	BraA07g039680.3.1C	BES1	paleturquoise
	BraA07g039800.3.1C	MYB_related	blue
	BraA07g039850.3.1C	C3H	brown
	BraA07g039910.3.1C	TALE	brown4
	BraA07g040010.3.1C	DBB	darkgrey
	BraA07g040110.3.1C	C2H2	lightsteelblue1
	BraA07g040710.3.1C	FAR1	turquoise
	BraA07g040740.3.1C	Nin-like	black
	BraA07g041000.3.1C	SBP	brown
	BraA07g041170.3.1C	Trihelix	black
	BraA07g041180.3.1C	Trihelix	brown
	BraA07g041820.3.1C	ARF	paleturquoise
	BraA07g041870.3.1C	bZIP	blue
	BraA07g042470.3.1C	DBB	tan
	BraA07g043180.3.1C	G2-like	darkgrey
	BraA07g043370.3.1C	AP2	black
	BraA07g043480.3.1C	WRKY	blue
	BraA08g000170.3.1C	NAC	blue
	BraA08g000980.3.1C	C2H2	blue
	BraA08g001240.3.1C	Trihelix	black
	BraA08g002520.3.1C	Dof	tan
	BraA08g002580.3.1C	GATA	black
	BraA08g003070.3.1C	GRAS	blue
	BraA08g003370.3.1C	MYB_related	brown4
	BraA08g003840.3.1C	B3	lightsteelblue1
	BraA08g004080.3.1C	MYB_related	blue
	BraA08g004950.3.1C	E2F/DP	blue
	BraA08g005540.3.1C	ERF	black
	BraA08g007060.3.1C	ERF	sienna3
	BraA08g007490.3.1C	bZIP	blue
	BraA08g008330.3.1C	bHLH	blue
	BraA08g008440.3.1C	C2H2	turquoise
	BraA08g008510.3.1C	NAC	turquoise
	BraA08g008770.3.1C	Trihelix	brown4
	BraA08g009270.3.1C	HSF	turquoise
	BraA08g010530.3.1C	C3H	blue
	BraA08g010700.3.1C	C2H2	brown
	BraA08g012120.3.1C	CAMTA	black
	BraA08g012310.3.1C	MYB_related	turquoise
	BraA08g012600.3.1C	Trihelix	black
	BraA08g012690.3.1C	GRAS	brown
	BraA08g013010.3.1C	GATA	lightsteelblue1
	BraA08g013070.3.1C	HD-ZIP	brown4
	BraA08g013290.3.1C	WRKY	brown
	BraA08g013670.3.1C	HSF	brown
	BraA08g014400.3.1C	LSD	turquoise
	BraA08g015040.3.1C	HD-ZIP	tan
	BraA08g015950.3.1C	bZIP	blue
	BraA08g016170.3.1C	GATA	sienna3
	BraA08g016210.3.1C	bZIP	turquoise
	BraA08g017280.3.1C	ERF	lightcyan1
	BraA08g017330.3.1C	MYB	tan
	BraA08g017700.3.1C	WRKY	white
	BraA08g017840.3.1C	WRKY	turquoise
	BraA08g018010.3.1C	Trihelix	turquoise
	BraA08g018250.3.1C	WRKY	sienna3
	BraA08g018720.3.1C	HB-PHD	black
	BraA08g019230.3.1C	G2-like	blue
	BraA08g020040.3.1C	WRKY	blue
	BraA08g020370.3.1C	ERF	blue
	BraA08g020620.3.1C	ZF-HD	brown4
	BraA08g020810.3.1C	bZIP	mediumpurple3
	BraA08g021390.3.1C	bHLH	brown
	BraA08g021540.3.1C	bZIP	lightsteelblue1
	BraA08g021590.3.1C	TALE	sienna3
	BraA08g021630.3.1C	G2-like	turquoise
	BraA08g021750.3.1C	MYB	brown
	BraA08g021960.3.1C	HD-ZIP	bisque4
	BraA08g022300.3.1C	HD-ZIP	black
	BraA08g022980.3.1C	DBB	darkgrey
	BraA08g023030.3.1C	DBB	blue
	BraA08g023050.3.1C	BBR-BPC	turquoise
	BraA08g023070.3.1C	bZIP	turquoise
	BraA08g023230.3.1C	MYB	tan
	BraA08g023630.3.1C	ARF	lightcyan1
	BraA08g023930.3.1C	bHLH	brown
	BraA08g024290.3.1C	WRKY	blue
	BraA08g024550.3.1C	VOZ	brown4
	BraA08g024590.3.1C	HB-other	sienna3
	BraA08g024720.3.1C	Dof	lightsteelblue1
	BraA08g024930.3.1C	CO-like	turquoise
	BraA08g025080.3.1C	C2H2	brown
	BraA08g025120.3.1C	bHLH	lightcyan1
	BraA08g025620.3.1C	C2H2	blue
	BraA08g025690.3.1C	C2H2	brown4
	BraA08g025950.3.1C	RAV	paleturquoise
	BraA08g027840.3.1C	Trihelix	black
	BraA08g028490.3.1C	C3H	black
	BraA08g028680.3.1C	BES1	brown
	BraA08g028880.3.1C	MYB_related	darkgreen
	BraA08g029040.3.1C	MYB	mediumpurple3
	BraA08g029120.3.1C	MYB	brown
	BraA08g029610.3.1C	MYB_related	blue
	BraA08g030470.3.1C	BBR-BPC	paleturquoise
	BraA08g030530.3.1C	C2H2	black
	BraA08g030600.3.1C	Whirly	brown
	BraA08g030740.3.1C	WRKY	turquoise
	BraA08g032580.3.1C	C3H	bisque4
	BraA08g032680.3.1C	NF-X1	blue
	BraA08g032880.3.1C	MYB	turquoise
	BraA08g033420.3.1C	MYB	brown4
	BraA08g033590.3.1C	YABBY	blue
	BraA08g033890.3.1C	Dof	brown4
	BraA08g033980.3.1C	GRAS	lightcyan1
	BraA08g034530.3.1C	bZIP	turquoise
	BraA08g034550.3.1C	DBB	blue
	BraA08g036060.3.1C	MYB_related	blue
	BraA09g000160.3.1C	bZIP	turquoise
	BraA09g000290.3.1C	WRKY	paleturquoise
	BraA09g000320.3.1C	MYB_related	blue
	BraA09g000420.3.1C	HD-ZIP	black
	BraA09g000790.3.1C	GRAS	darkgreen
	BraA09g000950.3.1C	Dof	black
	BraA09g001110.3.1C	bHLH	black
	BraA09g001200.3.1C	HB-other	turquoise
	BraA09g001630.3.1C	bZIP	brown
	BraA09g001670.3.1C	bHLH	sienna3
	BraA09g002460.3.1C	WRKY	black
	BraA09g002480.3.1C	MYB	tan
	BraA09g002590.3.1C	NAC	darkgrey
	BraA09g003800.3.1C	MYB	brown
	BraA09g003820.3.1C	ZF-HD	brown
	BraA09g003870.3.1C	NAC	bisque4
	BraA09g004240.3.1C	GRAS	black
	BraA09g004720.3.1C	WRKY	lightcyan1
	BraA09g004860.3.1C	G2-like	brown
	BraA09g005530.3.1C	C3H	black
	BraA09g006050.3.1C	ERF	brown
	BraA09g006130.3.1C	DBB	brown4
	BraA09g006230.3.1C	NAC	blue
	BraA09g006390.3.1C	WRKY	tan
	BraA09g006780.3.1C	TCP	turquoise
	BraA09g006810.3.1C	NF-YB	black
	BraA09g006850.3.1C	Dof	darkgrey
	BraA09g007090.3.1C	MYB	lightsteelblue1
	BraA09g007280.3.1C	ARF	blue
	BraA09g007420.3.1C	NAC	brown
	BraA09g007430.3.1C	MYB	blue
	BraA09g007470.3.1C	bHLH	black
	BraA09g007630.3.1C	Dof	turquoise
	BraA09g008300.3.1C	CAMTA	turquoise
	BraA09g008580.3.1C	WRKY	paleturquoise
	BraA09g009040.3.1C	MYB_related	blue
	BraA09g009090.3.1C	C2H2	brown
	BraA09g009120.3.1C	LBD	turquoise
	BraA09g009600.3.1C	C2H2	black
	BraA09g009850.3.1C	GATA	brown4
	BraA09g010770.3.1C	C3H	blue
	BraA09g010950.3.1C	bZIP	brown4
	BraA09g011020.3.1C	NAC	white
	BraA09g011140.3.1C	Trihelix	darkgrey
	BraA09g011520.3.1C	bZIP	black
	BraA09g011640.3.1C	bHLH	brown
	BraA09g011670.3.1C	ZF-HD	black
	BraA09g012610.3.1C	C3H	darkgreen
	BraA09g013140.3.1C	bHLH	brown4
	BraA09g014790.3.1C	ERF	black
	BraA09g015510.3.1C	bHLH	blue
	BraA09g015820.3.1C	TALE	turquoise
	BraA09g016460.3.1C	WRKY	tan
	BraA09g016690.3.1C	GeBP	black
	BraA09g016710.3.1C	bHLH	blue
	BraA09g018790.3.1C	MYB_related	darkgrey
	BraA09g018830.3.1C	bZIP	blue
	BraA09g018840.3.1C	TCP	blue
	BraA09g020340.3.1C	SBP	turquoise
	BraA09g020930.3.1C	C3H	lightcyan1
	BraA09g021610.3.1C	NAC	brown4
	BraA09g021950.3.1C	HSF	darkgrey
	BraA09g022810.3.1C	bHLH	turquoise
	BraA09g023120.3.1C	GATA	darkgreen
	BraA09g023240.3.1C	HD-ZIP	blue
	BraA09g023430.3.1C	NF-YB	black
	BraA09g023790.3.1C	GRAS	brown
	BraA09g024040.3.1C	C2H2	sienna3
	BraA09g024080.3.1C	C2H2	black
	BraA09g024170.3.1C	NAC	brown4
	BraA09g025660.3.1C	MYB	turquoise
	BraA09g026030.3.1C	HD-ZIP	mediumpurple3
	BraA09g027230.3.1C	MIKC	turquoise
	BraA09g027520.3.1C	HSF	brown
	BraA09g031260.3.1C	bHLH	turquoise
	BraA09g031730.3.1C	C2H2	turquoise
	BraA09g031990.3.1C	NAC	blue
	BraA09g032810.3.1C	Trihelix	brown4
	BraA09g033650.3.1C	C3H	darkgreen
	BraA09g033680.3.1C	HSF	sienna3
	BraA09g033720.3.1C	G2-like	blue
	BraA09g033870.3.1C	bZIP	black
	BraA09g034110.3.1C	bZIP	black
	BraA09g034280.3.1C	WRKY	black
	BraA09g034870.3.1C	C2H2	sienna3
	BraA09g035550.3.1C	NF-YA	blue
	BraA09g035560.3.1C	HD-ZIP	brown
	BraA09g035710.3.1C	ARF	tan
	BraA09g035870.3.1C	TCP	black
	BraA09g037160.3.1C	VOZ	darkgreen
	BraA09g037270.3.1C	HB-other	brown4
	BraA09g037400.3.1C	Dof	black
	BraA09g037710.3.1C	CO-like	mediumpurple3
	BraA09g037980.3.1C	C2H2	brown
	BraA09g038210.3.1C	SBP	blue
	BraA09g038700.3.1C	C2H2	darkgrey
	BraA09g038780.3.1C	MYB	mediumpurple3
	BraA09g038980.3.1C	CO-like	turquoise
	BraA09g039220.3.1C	RAV	blue
	BraA09g039250.3.1C	NAC	blue
	BraA09g039800.3.1C	Dof	blue
	BraA09g041480.3.1C	ERF	turquoise
	BraA09g041650.3.1C	MYB	darkgreen
	BraA09g042130.3.1C	bZIP	paleturquoise
	BraA09g042560.3.1C	MYB	brown
	BraA09g043030.3.1C	C2H2	darkgreen
	BraA09g043630.3.1C	C3H	brown4
	BraA09g044800.3.1C	MYB_related	darkgrey
	BraA09g046420.3.1C	GRAS	black
	BraA09g046520.3.1C	AP2	blue
	BraA09g046550.3.1C	Trihelix	sienna3
	BraA09g046670.3.1C	bZIP	blue
	BraA09g046840.3.1C	GATA	brown
	BraA09g047060.3.1C	AP2	black
	BraA09g047900.3.1C	C3H	brown
	BraA09g048270.3.1C	WRKY	sienna3
	BraA09g048600.3.1C	bZIP	turquoise
	BraA09g048620.3.1C	bZIP	turquoise
	BraA09g049590.3.1C	bHLH	turquoise
	BraA09g049800.3.1C	C2H2	lightsteelblue1
	BraA09g049820.3.1C	bZIP	brown4
	BraA09g050240.3.1C	bHLH	blue
	BraA09g050490.3.1C	FAR1	brown4
	BraA09g051220.3.1C	BBR-BPC	turquoise
	BraA09g051460.3.1C	GATA	turquoise
	BraA09g051490.3.1C	C2H2	black
	BraA09g052420.3.1C	ARF	blue
	BraA09g052440.3.1C	Dof	brown
	BraA09g052490.3.1C	HD-ZIP	blue
	BraA09g052580.3.1C	B3	black
	BraA09g052890.3.1C	bZIP	brown
	BraA09g054490.3.1C	C3H	turquoise
	BraA09g055090.3.1C	TALE	blue
	BraA09g055840.3.1C	HD-ZIP	lightcyan1
	BraA09g055950.3.1C	CAMTA	turquoise
	BraA09g056590.3.1C	DBB	blue
	BraA09g057100.3.1C	G2-like	darkgrey
	BraA09g057200.3.1C	C3H	black
	BraA09g057800.3.1C	MYB_related	black
	BraA09g057990.3.1C	MYB_related	mediumpurple3
	BraA09g058050.3.1C	MYB	white
	BraA09g058590.3.1C	MYB_related	turquoise
	BraA09g060230.3.1C	BBR-BPC	turquoise
	BraA09g060280.3.1C	C2H2	turquoise
	BraA09g060380.3.1C	ZF-HD	floralwhite
	BraA09g060790.3.1C	WRKY	darkgrey
	BraA09g061160.3.1C	Trihelix	turquoise
	BraA09g061280.3.1C	B3	darkgrey
	BraA09g063040.3.1C	bHLH	lightsteelblue1
	BraA09g063370.3.1C	bHLH	sienna3
	BraA09g063760.3.1C	YABBY	turquoise
	BraA09g064010.3.1C	GATA	turquoise
	BraA09g064070.3.1C	LBD	turquoise
	BraA09g064180.3.1C	Dof	blue
	BraA09g064680.3.1C	bZIP	turquoise
	BraA09g065020.3.1C	LBD	black
	BraA09g065130.3.1C	DBB	blue
	BraA10g000280.3.1C	NAC	blue
	BraA10g000580.3.1C	C3H	turquoise
	BraA10g000650.3.1C	bHLH	turquoise
	BraA10g000660.3.1C	ERF	brown4
	BraA10g000820.3.1C	MYB_related	blue
	BraA10g000870.3.1C	NAC	blue
	BraA10g001640.3.1C	bHLH	lightcyan1
	BraA10g002490.3.1C	bZIP	turquoise
	BraA10g003520.3.1C	C3H	darkgrey
	BraA10g003800.3.1C	HD-ZIP	blue
	BraA10g004510.3.1C	bHLH	black
	BraA10g004640.3.1C	DBB	blue
	BraA10g004660.3.1C	bZIP	lightcyan1
	BraA10g004850.3.1C	MYB	mediumpurple3
	BraA10g006430.3.1C	C2H2	black
	BraA10g007170.3.1C	bZIP	blue
	BraA10g009510.3.1C	C2H2	darkgrey
	BraA10g009580.3.1C	ERF	brown
	BraA10g010740.3.1C	ERF	brown
	BraA10g011000.3.1C	GRAS	brown4
	BraA10g011160.3.1C	MYB_related	blue
	BraA10g013030.3.1C	bHLH	brown4
	BraA10g014530.3.1C	WRKY	brown4
	BraA10g014940.3.1C	HRT-like	turquoise
	BraA10g014980.3.1C	MYB_related	tan
	BraA10g015010.3.1C	GATA	blue
	BraA10g015860.3.1C	CO-like	blue
	BraA10g016610.3.1C	C3H	brown4
	BraA10g016840.3.1C	MYB	lightsteelblue1
	BraA10g017330.3.1C	GRAS	brown
	BraA10g017650.3.1C	MYB	brown
	BraA10g017700.3.1C	C2H2	brown
	BraA10g017870.3.1C	AP2	blue
	BraA10g017940.3.1C	Dof	brown4
	BraA10g018220.3.1C	ARF	brown4
	BraA10g018470.3.1C	HD-ZIP	blue
	BraA10g019060.3.1C	NAC	black
	BraA10g019150.3.1C	E2F/DP	blue
	BraA10g019950.3.1C	ARF	brown4
	BraA10g021380.3.1C	SBP	blue
	BraA10g021610.3.1C	C3H	blue
	BraA10g021910.3.1C	G2-like	brown4
	BraA10g022530.3.1C	GRAS	mediumpurple3
	BraA10g022740.3.1C	MYB_related	blue
	BraA10g023220.3.1C	MYB	tan
	BraA10g023260.3.1C	G2-like	turquoise
	BraA10g023800.3.1C	CO-like	blue
	BraA10g024170.3.1C	MYB	navajowhite2
	BraA10g024220.3.1C	ZF-HD	turquoise
	BraA10g025630.3.1C	NAC	brown
	BraA10g025900.3.1C	C3H	lightcyan1
	BraA10g025910.3.1C	NF-YA	blue
	BraA10g026930.3.1C	HB-other	darkgrey
	BraA10g026940.3.1C	bZIP	bisque4
	BraA10g027780.3.1C	MIKC	turquoise
	BraA10g028100.3.1C	G2-like	turquoise
	BraA10g028350.3.1C	ERF	brown
	BraA10g028470.3.1C	NF-X1	black
	BraA10g028570.3.1C	MYB	turquoise
	BraA10g029340.3.1C	HD-ZIP	blue
	BraA10g029560.3.1C	bZIP	sienna3
	BraA10g030100.3.1C	NF-YC	darkgreen
	BraA10g030430.3.1C	bHLH	turquoise
	BraA10g030500.3.1C	NF-YB	black
	BraA10g030660.3.1C	TCP	paleturquoise
	BraA10g030800.3.1C	MYB	sienna3
	BraA10g031010.3.1C	NAC	paleturquoise
	BraA10g031110.3.1C	NAC	darkgrey
	BraA10g031150.3.1C	CAMTA	darkgrey
	BraA10g031580.3.1C	bZIP	turquoise
	BraA10g031860.3.1C	NAC	blue
	BraA10g031950.3.1C	C2H2	blue
	BraA10g032060.3.1C	C2H2	darkgreen
	BraA10g032420.3.1C	C2H2	darkgreen
	BraA10g032440.3.1C	HSF	darkgrey
	BraA10g032590.3.1C	E2F/DP	black
	BraA10g032780.3.1C	C2H2	brown
	BraA10g032920.3.1C	MYB_related	turquoise
	BraA10g033170.3.1C	E2F/DP	paleturquoise
	BraA10g033220.3.1C	MYB_related	paleturquoise
	BraA10g033320.3.1C	MYB	turquoise
	BraAnng001670.3.1C	C3H	turquoise
	BraAnng002680.3.1C	MYB_related	brown4
