# Supplementary material for: Global Transcriptome and Weighted Gene Co-Expression Network Analyses of Cold Stress Responses in Chinese Cabbage
Source: Genes (Basel). 2025 Jul 20;16(7):845. doi: 10.3390/genes16070845 (PMC12294169; doi:10.3390/genes16070845)
Supplement: Supplementary file 1 [file genes-16-00845-s001.zip › Supplementary Table 2. Hub Genes Associated with Vernalization identified by WGCNA.xls]

## Sheet: M1
GeneID	module	TF_family	All.kWithin	module-MM	module-pvalue	Symbol	A6-1	A6-2	A6-3	A9-1	A9-2	A9-3	A12-1	A12-2	A12-3	A15-1	A15-2	A15-3	Description	KEGG_A_class	KEGG_B_class	Pathway	K_ID	GO Component	GO Function	GO Process	TF_family
BraA09g003070.3.1C	turquoise	-	1176.03304163915	0.987553976759737	2.30342169495906e-09	LIR1	143.347	158.659	260.789	558.921	789.814	630.886	440.394	505.326	402.401	2724.9	3104.88	2716.28	NP_001288919.1 light-regulated protein-like [Brassica rapa]	-	-	-	-	GO:0009507//chloroplast	-	-	--
BraA06g004460.3.1C	turquoise	-	1165.57062876007	0.985178898445813	5.49407675005975e-09	--	4.118	3.645	4.68	5.406	5.736	4.583	4.451	4.969	5.214	11.061	11.716	9.975	CAF2081784.1 unnamed protein product [Brassica napus]	-	-	-	-	-	-	GO:0000725//recombinational repair	--
BraA03g019850.3.1C	turquoise	-	1164.20953096645	0.989681439827932	9.05445953013125e-10	VCL1	14.03	15.435	17.077	22.436	22.833	19.566	17.269	19.223	20.439	43.182	44.472	40.583	XP_033144690.1 protein VACUOLELESS1 [Brassica rapa]	-	-	-	-	GO:0000323//lytic vacuole;GO:0000325//plant-type vacuole;GO:0005575//cellular_component;GO:0005622//intracellular anatomical structure;GO:0005737//cytoplasm;GO:0005764//lysosome;GO:0005765//lysosomal membrane;GO:0005768//endosome;GO:0005770//late endosome;GO:0005773//vacuole;GO:0005774//vacuolar membrane;GO:0005856//cytoskeleton;GO:0009705//plant-type vacuole membrane;GO:0010008//endosome membran…	GO:0003674//molecular_function;GO:0003779//actin binding;GO:0005488//binding;GO:0005515//protein binding;GO:0008092//cytoskeletal protein binding	GO:0006810//transport;GO:0006886//intracellular protein transport;GO:0006906//vesicle fusion;GO:0006996//organelle organization;GO:0007033//vacuole organization;GO:0008104//protein localization;GO:0008150//biological_process;GO:0009987//cellular process;GO:0015031//protein transport;GO:0015833//peptide transport;GO:0016043//cellular component organization;GO:0016050//vesicle organization;GO:00161…	--
BraA01g020280.3.1C	turquoise	bHLH	1162.30310859556	0.982052542859602	1.42308158238236e-08	BHLH3	17.671	18.505	19.035	24.331	32.866	24.7	20.736	22.625	24.793	58.558	66.946	61.319	XP_009146001.1 transcription factor bHLH3 [Brassica rapa]	-	-	-	-	-	GO:0046983//protein dimerization activity	-	bHLH
BraA04g015440.3.1C	turquoise	-	1161.73544830069	0.99225283054736	2.16945158151413e-10	GYP7	11.292	10.365	11.878	16.915	18.003	17.022	14.102	15.716	17.569	39.092	42.517	40.972	XP_009140133.1 small G protein signaling modulator 1 [Brassica rapa]	-	-	-	-	-	-	-	--
BraA05g004550.3.1C	turquoise	-	1159.33827217266	0.978764216201765	3.2821513119782e-08	RABH1B	24.752	23.678	25.375	31.65	32.936	30.243	26.251	26.336	28.159	60.104	65.596	54.823	XP_009143050.2 ras-related protein RABH1b [Brassica rapa]	-	-	-	-	GO:0000139//Golgi membrane;GO:0005575//cellular_component;GO:0005622//intracellular anatomical structure;GO:0005737//cytoplasm;GO:0005768//endosome;GO:0005773//vacuole;GO:0005774//vacuolar membrane;GO:0005794//Golgi apparatus;GO:0005802//trans-Golgi network;GO:0005829//cytosol;GO:0005886//plasma membrane;GO:0005911//cell-cell junction;GO:0009506//plasmodesma;GO:0012505//endomembrane system;GO:001…	GO:0000166//nucleotide binding;GO:0001882//nucleoside binding;GO:0001883//purine nucleoside binding;GO:0003674//molecular_function;GO:0003824//catalytic activity;GO:0003924//GTPase activity;GO:0005488//binding;GO:0005515//protein binding;GO:0005525//GTP binding;GO:0016462//pyrophosphatase activity;GO:0016530//metallochaperone activity;GO:0016787//hydrolase activity;GO:0016817//hydrolase activity,…	GO:0006464//cellular protein modification process;GO:0006810//transport;GO:0006890//retrograde vesicle-mediated transport, Golgi to endoplasmic reticulum;GO:0006891//intra-Golgi vesicle-mediated transport;GO:0007165//signal transduction;GO:0008104//protein localization;GO:0008150//biological_process;GO:0015031//protein transport;GO:0015833//peptide transport;GO:0016192//vesicle-mediated transport…	--
BraA02g026370.3.1C	turquoise	-	1159.0241858452	0.980890357427654	1.94370701361935e-08	RAE1	30.554	27.127	29.673	35.458	36.247	36.501	28.694	34.788	31.942	66.045	69.997	62.152	XP_009128399.1 protein RAE1 [Brassica rapa]	Genetic Information Processing	Translation	ko03013//Nucleocytoplasmic transport	K14298	-	GO:0005515//protein binding	-	--
BraA05g002020.3.1C	turquoise	-	1158.28877262121	0.985905775215994	4.27786738762139e-09	--	2.871	2.377	3.348	9.418	12.27	11.069	8.21	8.292	8.917	41.163	50.942	42.676	XP_009142726.1 uncharacterized protein LOC103866534 isoform X1 [Brassica rapa]	-	-	-	-	-	-	-	--
BraA08g032880.3.1C	turquoise	MYB	1158.02077979811	0.99174272503722	2.98159096017333e-10	CDC5	13.508	11.354	11.144	17.848	22.263	19.306	17.163	22.533	21.688	64.519	70	61.482	XP_009110802.1 cell division cycle 5-like protein [Brassica rapa]	Genetic Information Processing	Transcription	ko03040//Spliceosome	K12860	-	GO:0016491//oxidoreductase activity;GO:0070967//coenzyme F420 binding	GO:0008150//biological_process	MYB
BraA03g004860.3.1C	turquoise	-	1155.64447642308	0.988662692640897	1.44735872550443e-09	CCDC25	44.478	44.451	48.584	67.297	65.495	64.133	55.387	53.57	58.806	124.407	132.309	122.683	KAH0931371.1 hypothetical protein HID58_008488, partial [Brassica napus]	-	-	-	-	GO:0030176//integral component of endoplasmic reticulum membrane	-	GO:0006886//intracellular protein transport	--
BraA09g024500.3.1C	turquoise	-	1154.35337221022	0.980126504474512	2.36146906657495e-08	IGHMBP2	15.051	14.283	14.105	18.514	22.124	20.119	13.292	16.899	18.239	43.606	45.277	44.514	XP_033136392.1 DNA-binding protein SMUBP-2 [Brassica rapa]	-	-	-	-	GO:0000228//nuclear chromosome;GO:0005575//cellular_component;GO:0005622//intracellular anatomical structure;GO:0005634//nucleus;GO:0005657//replication fork;GO:0005694//chromosome;GO:0005737//cytoplasm;GO:0009338//exodeoxyribonuclease V complex;GO:0009379//Holliday junction helicase complex;GO:0030424//axon;GO:0030426//growth cone;GO:0030427//site of polarized growth;GO:0031974//membrane-enclose…	GO:0000049//tRNA binding;GO:0000166//nucleotide binding;GO:0000976//transcription cis-regulatory region binding;GO:0000977//RNA polymerase II transcription regulatory region sequence-specific DNA binding;GO:0000981//DNA-binding transcription factor activity, RNA polymerase II-specific;GO:0001067//transcription regulatory region nucleic acid binding;GO:0001227//DNA-binding transcription repressor …	GO:0000122//negative regulation of transcription by RNA polymerase II;GO:0000278//mitotic cell cycle;GO:0000723//telomere maintenance;GO:0002949//tRNA threonylcarbamoyladenosine modification;GO:0003008//system process;GO:0006139//nucleobase-containing compound metabolic process;GO:0006259//DNA metabolic process;GO:0006260//DNA replication;GO:0006261//DNA-dependent DNA replication;GO:0006271//DNA …	--
MSTRG.18430	turquoise	-	1154.21338286802	0.978165727599576	3.76767960434805e-08	MED10B	12.674	13.051	14.244	17.225	17.508	15.563	13.491	14.355	16.08	31.926	34.401	28.865	BnaC07g12340D [Brassica napus]	-	-	-	-	GO:0043231//intracellular membrane-bounded organelle	-	GO:0006355//regulation of transcription, DNA-templated	--
BraA09g051560.3.1C	turquoise	-	1153.45388555417	0.984164710794249	7.63631618195317e-09	--	4.98	4.08	4.099	5.409	6.381	6.054	4.993	5.747	5.082	12.645	13.935	12.998	XP_009116749.1 protein GRAVITROPIC IN THE LIGHT 1 [Brassica rapa]	-	-	-	-	-	GO:0005524//ATP binding	GO:0007059//chromosome segregation;GO:0030261//chromosome condensation	--
BraA01g019360.3.1C	turquoise	-	1153.14241329039	0.979674887092036	2.64025805973089e-08	--	15.201	12.832	16.432	20.132	21.987	19.066	13.937	17.968	17.453	42.3	42.526	37.116	ACK37362.1 MORN [Brassica rapa subsp. pekinensis] [Brassica rapa]	-	-	-	-	-	-	-	--
BraA09g063440.3.1C	turquoise	-	1151.86379382349	0.978856432567394	3.21200150415186e-08	AGDP1	9.628	8.838	10.128	13.141	14.065	12.969	9.583	10.15	10.047	30.282	30.454	29.927	XP_009118323.1 protein AGENET DOMAIN (AGD)-CONTAINING P1 [Brassica rapa]	-	-	-	-	-	GO:0003723//RNA binding;GO:0003743//translation initiation factor activity;GO:0005515//protein binding	GO:0006413//translational initiation	--
BraA07g021060.3.1C	turquoise	-	115.623525402846	0.818462278718113	0.00113488521874355	GDPD2	0.895	0.635	0.296	0.714	1.727	0.89	0.667	1.313	0.708	3.459	2.891	7.199	XP_009125173.1 glycerophosphodiester phosphodiesterase GDPD2 [Brassica rapa]	Metabolism	Lipid metabolism	ko00564//Glycerophospholipid metabolism	K18696	-	GO:0008081//phosphoric diester hydrolase activity	GO:0006629//lipid metabolic process	--
BraA08g030080.3.1C	turquoise	-	1149.12128321286	0.978622030531811	3.39270131256791e-08	MSH6	7.956	8.599	10.224	11.648	12.15	11.971	9.688	10.622	10.423	23.122	25.932	21.658	XP_033132701.1 glutamic acid-rich protein isoform X3 [Brassica rapa]	-	-	-	-	-	-	-	--
BraA01g041500.3.1C	turquoise	-	1146.29862111546	0.986032763787429	4.08946174637461e-09	--	7.276	6.142	7.845	9.324	12.118	11.195	10.01	10.712	9.483	26.502	30.959	28.678	XP_009123262.1 uncharacterized protein LOC103848020 [Brassica rapa]	-	-	-	-	-	GO:0003674//molecular_function;GO:0003824//catalytic activity;GO:0047570//3-oxoadipate enol-lactonase activity;GO:0070205//2-succinyl-6-hydroxy-2,4-cyclohexadiene-1-carboxylate synthase activity	GO:0009102//biotin biosynthetic process;GO:0009234//menaquinone biosynthetic process;GO:0015979//photosynthesis;GO:0042952//beta-ketoadipate pathway	--
BraA03g033050.3.1C	turquoise	-	1145.86686403274	0.993595320903931	8.39645394196167e-11	EMB3004	9.651	9.263	9.03	10.677	11.854	11.187	10.436	10.644	11.009	17.591	17.757	16.742	CAG7882135.1 unnamed protein product [Brassica rapa]	Metabolism;Metabolism;Metabolism;Metabolism;Metabolism	Global and overview maps;Global and overview maps;Global and overview maps;Biosynthesis of other secondary metabolites;Amino acid metabolism	ko01100//Metabolic pathways;ko01110//Biosynthesis of secondary metabolites;ko01230//Biosynthesis of amino acids;ko00999//Biosynthesis of various plant secondary metabolites;ko00400//Phenylalanine, tyrosine and tryptophan biosynthesis	K13832;K13832;K13832;K13832;K13832	GO:0005737//cytoplasm	GO:0003855//3-dehydroquinate dehydratase activity;GO:0004764//shikimate 3-dehydrogenase (NADP+) activity;GO:0005515//protein binding;GO:0008883//glutamyl-tRNA reductase activity	GO:0006457//protein folding;GO:0006779//porphyrin-containing compound biosynthetic process;GO:0009408//response to heat;GO:0009423//chorismate biosynthetic process	--
BraA02g018440.3.1C	turquoise	-	1145.79141353792	0.980380232538184	2.21546696111476e-08	RIE1	2.735	2.823	3.783	4.682	5.017	4.589	4.295	3.374	3.432	13.41	14.788	13.801	CAF2138786.1 unnamed protein product [Brassica napus]	-	-	-	-	GO:0000109//nucleotide-excision repair complex;GO:0005680//anaphase-promoting complex;GO:0016020//membrane	GO:0008270//zinc ion binding;GO:0046872//metal ion binding;GO:0061630//ubiquitin protein ligase activity;GO:0097602//cullin family protein binding	GO:0006289//nucleotide-excision repair;GO:0031145//anaphase-promoting complex-dependent catabolic process	--
BraA01g042790.3.1C	turquoise	-	1142.36229912058	0.980603179694395	2.09320273343879e-08	SIS8	14.103	14.339	16.983	16.18	19.207	15.878	14.936	16.554	17.609	37.843	38.19	38.371	XP_009124782.1 serine/threonine-protein kinase PAK 3 [Brassica rapa]	-	-	-	-	-	GO:0000155//phosphorelay sensor kinase activity;GO:0004672//protein kinase activity;GO:0005515//protein binding;GO:0005524//ATP binding	GO:0000160//phosphorelay signal transduction system;GO:0006355//regulation of transcription, DNA-templated;GO:0006468//protein phosphorylation;GO:0006796//phosphate-containing compound metabolic process;GO:0006817//phosphate ion transport;GO:0007165//signal transduction	--
BraA08g014160.3.1C	turquoise	-	1140.46135322787	0.984025629368298	7.97574763724504e-09	At4g19900	15.372	11.963	16.023	17.901	21.218	20.924	16.297	20.615	20.834	46.18	52.868	50.716	XP_009108444.1 uncharacterized protein At4g19900 [Brassica rapa]	-	-	-	-	-	GO:0016757//glycosyltransferase activity	-	--
BraA08g029490.3.1C	turquoise	-	1136.55579541272	0.979979268220011	2.44964585340078e-08	--	11.154	12.937	15.474	20.675	18.367	18.496	14.683	16.626	17.589	39.383	45.005	40.04	XP_009110386.1 uncharacterized protein LOC103835941 [Brassica rapa]	-	-	-	-	-	-	-	--
BraA08g025130.3.1C	turquoise	-	1135.36078085067	0.977555132674262	4.32035901809469e-08	U2AF35A	7.725	6.653	8.748	11.287	15.079	11.645	9.381	8.281	8.715	27.461	28.681	26.744	XP_009109791.2 splicing factor U2af small subunit A [Brassica rapa]	Genetic Information Processing	Transcription	ko03040//Spliceosome	K12836	GO:0005575//cellular_component;GO:0005622//intracellular anatomical structure;GO:0005634//nucleus;GO:0005654//nucleoplasm;GO:0005681//spliceosomal complex;GO:0016604//nuclear body;GO:0016607//nuclear speck;GO:0031974//membrane-enclosed lumen;GO:0031981//nuclear lumen;GO:0032991//protein-containing complex;GO:0043226//organelle;GO:0043227//membrane-bounded organelle;GO:0043229//intracellular organ…	GO:0003674//molecular_function;GO:0003676//nucleic acid binding;GO:0003677//DNA binding;GO:0003723//RNA binding;GO:0005488//binding;GO:0030628//pre-mRNA 3'-splice site binding;GO:0036002//pre-mRNA binding;GO:0043167//ion binding;GO:0043169//cation binding;GO:0046872//metal ion binding;GO:0097159//organic cyclic compound binding;GO:1901363//heterocyclic compound binding	GO:0000003//reproduction;GO:0000375//RNA splicing, via transesterification reactions;GO:0000377//RNA splicing, via transesterification reactions with bulged adenosine as nucleophile;GO:0000398//mRNA splicing, via spliceosome;GO:0003006//developmental process involved in reproduction;GO:0006139//nucleobase-containing compound metabolic process;GO:0006396//RNA processing;GO:0006397//mRNA processing…	--
MSTRG.17804	turquoise	-	1134.84621238331	0.990297756176361	6.66155719030644e-10	--	0.683	1.422	1.627	3.746	5.658	3.926	3.206	3.9	4.824	14.419	16.268	13.086	BnaA07g01130D [Brassica napus]	-	-	-	-	-	-	-	--
BraA05g037420.3.1C	turquoise	Trihelix	1134.46124825108	0.978140232156674	3.7895658749814e-08	OMR1	8.963	7.727	10.618	11.199	11.552	10.473	9.179	9.861	10.481	19.71	20.745	20.924	KAH0881212.1 hypothetical protein HID58_068606 [Brassica napus]	Metabolism;Metabolism;Metabolism;Metabolism;Metabolism;Metabolism	Global and overview maps;Global and overview maps;Global and overview maps;Global and overview maps;Amino acid metabolism;Amino acid metabolism	ko01100//Metabolic pathways;ko01110//Biosynthesis of secondary metabolites;ko01200//Carbon metabolism;ko01230//Biosynthesis of amino acids;ko00260//Glycine, serine and threonine metabolism;ko00290//Valine, leucine and isoleucine biosynthesis	K01754;K01754;K01754;K01754;K01754;K01754	GO:0005737//cytoplasm	GO:0003824//catalytic activity;GO:0004122//cystathionine beta-synthase activity;GO:0004124//cysteine synthase activity;GO:0004794//L-threonine ammonia-lyase activity;GO:0004795//threonine synthase activity;GO:0004834//tryptophan synthase activity;GO:0008721//D-serine ammonia-lyase activity;GO:0008838//diaminopropionate ammonia-lyase activity;GO:0030170//pyridoxal phosphate binding	GO:0000162//tryptophan biosynthetic process;GO:0006535//cysteine biosynthetic process from serine;GO:0006549//isoleucine metabolic process;GO:0008152//metabolic process;GO:0009058//biosynthetic process;GO:0009088//threonine biosynthetic process;GO:0009097//isoleucine biosynthetic process;GO:0019295//coenzyme M biosynthetic process;GO:0019344//cysteine biosynthetic process;GO:0042400//ectoine cata…	Trihelix
BraA09g061830.3.1C	turquoise	-	1132.5539495183	0.98238942032915	1.29517642950645e-08	KEU	15.981	12.016	18.525	22.063	21.969	19.171	19.46	21.099	18.713	43.554	50.886	46.694	XP_009118089.1 SNARE-interacting protein KEULE isoform X1 [Brassica rapa]	-	-	-	-	GO:0005575//cellular_component;GO:0005622//intracellular anatomical structure;GO:0005737//cytoplasm;GO:0005773//vacuole;GO:0005829//cytosol;GO:0005856//cytoskeleton;GO:0005886//plasma membrane;GO:0009524//phragmoplast;GO:0016020//membrane;GO:0019898//extrinsic component of membrane;GO:0043226//organelle;GO:0043227//membrane-bounded organelle;GO:0043228//non-membrane-bounded organelle;GO:0043229//…	-	GO:0006810//transport;GO:0006887//exocytosis;GO:0006904//vesicle docking involved in exocytosis;GO:0007049//cell cycle;GO:0008104//protein localization;GO:0008150//biological_process;GO:0009987//cellular process;GO:0015031//protein transport;GO:0015833//peptide transport;GO:0016192//vesicle-mediated transport;GO:0022406//membrane docking;GO:0032940//secretion by cell;GO:0033036//macromolecule loc…	--
BraA07g008780.3.1C	turquoise	-	1132.19381130699	0.99272147792681	1.58924514655371e-10	SYP32	8.121	6.979	10.774	12.063	12.986	13.062	10.812	12.035	12.154	26.585	26.534	26.054	XP_009102511.1 syntaxin-32 [Brassica rapa]	Genetic Information Processing	Folding, sorting and degradation	ko04130//SNARE interactions in vesicular transport	K08490	GO:0000312//plastid small ribosomal subunit;GO:0016020//membrane;GO:0016021//integral component of membrane;GO:0022627//cytosolic small ribosomal subunit	GO:0003735//structural constituent of ribosome;GO:0005524//ATP binding	GO:0006412//translation;GO:0007059//chromosome segregation;GO:0030261//chromosome condensation	--
BraA06g006620.3.1C	turquoise	MYB_related	1130.42184635276	0.97174443778191	1.35271874340893e-07	--	6.049	5.956	5.759	6.311	8.669	7.291	5.493	7.088	5.812	15.404	16.247	15.04	XP_009148272.1 uncharacterized protein LOC103871745 [Brassica rapa]	-	-	-	-	-	-	-	MYB_related
BraA10g028920.3.1C	turquoise	-	1130.20670280726	0.980959331791276	1.90910228987109e-08	--	9.724	9.342	6.533	10.459	18.248	12.619	12.299	10.205	11.099	41.056	43.477	39.117	XP_009122223.2 uncharacterized protein LOC103846961 [Brassica rapa]	-	-	-	-	-	-	-	--
BraA04g031220.3.1C	turquoise	-	1129.72176604693	0.992331291314923	2.06206735005568e-10	ATTI6	2.682	2.03	3.726	9.373	13.967	9.253	8.627	10.326	7.981	31.466	35.137	31.928	KAH0887373.1 hypothetical protein HID58_063469 [Brassica napus]	-	-	-	-	GO:0005576//extracellular region	GO:0008200//ion channel inhibitor activity;GO:0019871//sodium channel inhibitor activity	-	--
BraA09g016420.3.1C	turquoise	-	1128.32071185085	0.981969112204632	1.45626335843993e-08	JMJ25	9.406	8.318	9.471	11.825	13.522	11.133	10.301	10.688	10.092	19.583	20.753	20.15	XP_009113092.1 lysine-specific demethylase JMJ25 isoform X6 [Brassica rapa]	-	-	-	-	-	-	-	--
BraA08g016750.3.1C	turquoise	-	1128.10154130419	0.990690725681364	5.4210005573682e-10	P4H9	12.557	15.013	15.168	18.645	21.061	16.754	18.702	23.134	19.735	52.784	54.098	50.3	XP_009108768.1 probable prolyl 4-hydroxylase 9 [Brassica rapa]	Metabolism;Metabolism	Global and overview maps;Amino acid metabolism	ko01100//Metabolic pathways;ko00330//Arginine and proline metabolism	K00472;K00472	GO:0005575//cellular_component;GO:0005622//intracellular anatomical structure;GO:0005737//cytoplasm;GO:0005783//endoplasmic reticulum;GO:0005788//endoplasmic reticulum lumen;GO:0005789//endoplasmic reticulum membrane;GO:0005794//Golgi apparatus;GO:0012505//endomembrane system;GO:0016020//membrane;GO:0016021//integral component of membrane;GO:0031224//intrinsic component of membrane;GO:0031974//me…	GO:0003674//molecular_function;GO:0003824//catalytic activity;GO:0004656//procollagen-proline 4-dioxygenase activity;GO:0005488//binding;GO:0005506//iron ion binding;GO:0016491//oxidoreductase activity;GO:0016701//oxidoreductase activity, acting on single donors with incorporation of molecular oxygen;GO:0016702//oxidoreductase activity, acting on single donors with incorporation of molecular oxyg…	GO:0006464//cellular protein modification process;GO:0006807//nitrogen compound metabolic process;GO:0008150//biological_process;GO:0008152//metabolic process;GO:0009987//cellular process;GO:0018126//protein hydroxylation;GO:0018193//peptidyl-amino acid modification;GO:0018208//peptidyl-proline modification;GO:0019511//peptidyl-proline hydroxylation;GO:0019538//protein metabolic process;GO:003621…	--
BraA02g007120.3.1C	turquoise	-	1127.80953503334	0.975286072934408	6.96604313253264e-08	ATG5	2.312	1.377	3.059	2.378	3.811	2.626	2.066	2.543	2.659	11.019	10.476	9.261	XP_009126174.1 autophagy protein 5 [Brassica rapa]	Cellular Processes	Transport and catabolism	ko04136//Autophagy - other	K08339	GO:0005737//cytoplasm	-	GO:0006914//autophagy	--
BraA03g061050.3.1C	turquoise	-	1127.6847923544	0.960113964363055	7.43469522511868e-07	ATJ11	110.363	92.471	134.78	137.452	180.59	134.544	62.09	118.337	100.811	468.403	549.452	461.103	XP_009138405.2 chaperone protein dnaJ 11, chloroplastic [Brassica rapa]	-	-	-	-	-	GO:0005515//protein binding	GO:0006457//protein folding;GO:0009408//response to heat	--
BraA02g023380.3.1C	turquoise	-	1127.38946921686	0.97806856997884	3.8516266219582e-08	BBD1	67.273	51.513	71.276	85.76	132.17	92.924	66.248	110.977	91.783	240.824	275.488	230.837	XP_009128096.1 bifunctional nuclease 1 [Brassica rapa]	-	-	-	-	-	GO:0004518//nuclease activity;GO:0005515//protein binding	-	--
BraA06g016910.3.1C	turquoise	SBP	1126.42472503155	0.971760113074406	1.34900630220174e-07	SPL14	48.31	44.674	47.946	51.188	52.291	49.656	41.313	49.012	51.442	86.411	85.722	83.08	XP_009149579.1 squamosa promoter-binding-like protein 14 [Brassica rapa]	-	-	-	-	GO:0005575//cellular_component;GO:0005622//intracellular anatomical structure;GO:0005634//nucleus;GO:0005737//cytoplasm;GO:0005886//plasma membrane;GO:0016020//membrane;GO:0043226//organelle;GO:0043227//membrane-bounded organelle;GO:0043229//intracellular organelle;GO:0043231//intracellular membrane-bounded organelle;GO:0071944//cell periphery	GO:0003674//molecular_function;GO:0003676//nucleic acid binding;GO:0003677//DNA binding;GO:0003700//DNA-binding transcription factor activity;GO:0005488//binding;GO:0005515//protein binding;GO:0043167//ion binding;GO:0043169//cation binding;GO:0046872//metal ion binding;GO:0097159//organic cyclic compound binding;GO:0140110//transcription regulator activity;GO:1901363//heterocyclic compound bindi…	GO:0006139//nucleobase-containing compound metabolic process;GO:0006351//transcription, DNA-templated;GO:0006355//regulation of transcription, DNA-templated;GO:0006725//cellular aromatic compound metabolic process;GO:0006807//nitrogen compound metabolic process;GO:0006950//response to stress;GO:0006952//defense response;GO:0008150//biological_process;GO:0008152//metabolic process;GO:0009058//bios…	SBP
BraA05g003970.3.1C	turquoise	-	1124.85053631471	0.967917193541838	2.53657138047369e-07	LARP6B	70.029	59.212	75.416	76.286	84.239	69.285	64.474	77.868	79.052	145.503	169.816	142.352	XP_009142983.1 la-related protein 6B [Brassica rapa]	-	-	-	-	GO:0005575//cellular_component;GO:0005622//intracellular anatomical structure;GO:0005634//nucleus;GO:0005654//nucleoplasm;GO:0031974//membrane-enclosed lumen;GO:0031981//nuclear lumen;GO:0032991//protein-containing complex;GO:0043226//organelle;GO:0043227//membrane-bounded organelle;GO:0043229//intracellular organelle;GO:0043231//intracellular membrane-bounded organelle;GO:0043233//organelle lume…	GO:0003674//molecular_function;GO:0003676//nucleic acid binding;GO:0003723//RNA binding;GO:0003729//mRNA binding;GO:0005488//binding;GO:0097159//organic cyclic compound binding;GO:1901363//heterocyclic compound binding	GO:0006139//nucleobase-containing compound metabolic process;GO:0006351//transcription, DNA-templated;GO:0006355//regulation of transcription, DNA-templated;GO:0006396//RNA processing;GO:0006725//cellular aromatic compound metabolic process;GO:0006807//nitrogen compound metabolic process;GO:0008150//biological_process;GO:0008152//metabolic process;GO:0009058//biosynthetic process;GO:0009059//macr…	--
BraA08g001170.3.1C	turquoise	-	1124.11310979546	0.99008120363091	7.43622250700595e-10	TAF9	13.107	10.459	12.068	18.753	19.965	18.298	17.075	17.374	22.751	44.532	50.401	46.574	XP_009106935.1 transcription initiation factor TFIID subunit 9 [Brassica rapa]	Genetic Information Processing	Transcription	ko03022//Basal transcription factors	K03133	GO:0000123//histone acetyltransferase complex;GO:0000124//SAGA complex;GO:0000428//DNA-directed RNA polymerase complex;GO:0005575//cellular_component;GO:0005622//intracellular anatomical structure;GO:0005634//nucleus;GO:0005654//nucleoplasm;GO:0005667//transcription regulator complex;GO:0005669//transcription factor TFIID complex;GO:0016591//RNA polymerase II, holoenzyme;GO:0030880//RNA polymeras…	GO:0001067//transcription regulatory region nucleic acid binding;GO:0003674//molecular_function;GO:0003676//nucleic acid binding;GO:0003677//DNA binding;GO:0005488//binding;GO:0005515//protein binding;GO:0008134//transcription factor binding;GO:0046982//protein heterodimerization activity;GO:0046983//protein dimerization activity;GO:0097159//organic cyclic compound binding;GO:1901363//heterocycli…	GO:0001101//response to acid chemical;GO:0006139//nucleobase-containing compound metabolic process;GO:0006325//chromatin organization;GO:0006351//transcription, DNA-templated;GO:0006352//DNA-templated transcription, initiation;GO:0006355//regulation of transcription, DNA-templated;GO:0006357//regulation of transcription by RNA polymerase II;GO:0006366//transcription by RNA polymerase II;GO:000636…	--
BraA05g012760.3.1C	turquoise	-	1123.94946321794	0.96982710676422	1.87227274893171e-07	CCT1	27.364	28.236	35.509	31.897	40.38	27.304	29.552	30.234	35.322	85.092	92.574	79.288	CAF2096122.1 unnamed protein product [Brassica napus]	Metabolism;Metabolism;Metabolism	Global and overview maps;Lipid metabolism;Metabolism of other amino acids	ko01100//Metabolic pathways;ko00564//Glycerophospholipid metabolism;ko00440//Phosphonate and phosphinate metabolism	K00968;K00968;K00968	-	GO:0003824//catalytic activity;GO:0016779//nucleotidyltransferase activity;GO:0047348//glycerol-3-phosphate cytidylyltransferase activity	GO:0009058//biosynthetic process;GO:0009244//lipopolysaccharide core region biosynthetic process	--
BraA06g018180.3.1C	turquoise	-	1123.87710521172	0.977333352132993	4.53637756559317e-08	--	7.301	6.206	5.774	7.595	9.734	8.904	7.054	8.359	9.655	20.902	23.958	18.976	XP_009149733.1 uncharacterized protein LOC103873054 [Brassica rapa]	-	-	-	-	-	-	-	--
BraA04g004900.3.1C	turquoise	-	1123.71593249479	0.989739014450489	8.80550452047551e-10	SCL30	44.731	40.717	52.711	56.395	60.093	54.707	55.759	55.943	60.083	95.807	105.314	97.028	XP_018513900.2 serine/arginine-rich SC35-like splicing factor SCL30 [Brassica rapa]	Genetic Information Processing	Transcription	ko03040//Spliceosome	K12900	GO:0005575//cellular_component;GO:0005622//intracellular anatomical structure;GO:0005634//nucleus;GO:0005654//nucleoplasm;GO:0005681//spliceosomal complex;GO:0016604//nuclear body;GO:0016607//nuclear speck;GO:0031974//membrane-enclosed lumen;GO:0031981//nuclear lumen;GO:0032991//protein-containing complex;GO:0043226//organelle;GO:0043227//membrane-bounded organelle;GO:0043229//intracellular organ…	GO:0003674//molecular_function;GO:0003676//nucleic acid binding;GO:0003723//RNA binding;GO:0003729//mRNA binding;GO:0005488//binding;GO:0005515//protein binding;GO:0019904//protein domain specific binding;GO:0042802//identical protein binding;GO:0050733//RS domain binding;GO:0051082//unfolded protein binding;GO:0097159//organic cyclic compound binding;GO:1901363//heterocyclic compound binding	GO:0000244//spliceosomal tri-snRNP complex assembly;GO:0000245//spliceosomal complex assembly;GO:0000375//RNA splicing, via transesterification reactions;GO:0000377//RNA splicing, via transesterification reactions with bulged adenosine as nucleophile;GO:0000381//regulation of alternative mRNA splicing, via spliceosome;GO:0000387//spliceosomal snRNP assembly;GO:0000395//mRNA 5'-splice site recogni…	--
BraA03g023570.3.1C	turquoise	Trihelix	1123.70998149921	0.992494023307421	1.85287376628154e-10	--	13.388	12.083	11.856	19.035	20.723	16.496	17.578	15.863	16.703	41.03	40.116	40.954	XP_009133683.1 trihelix transcription factor ASIL2 [Brassica rapa]	-	-	-	-	-	-	GO:0006355//regulation of transcription, DNA-templated	Trihelix
BraA10g030530.3.1C	turquoise	-	1122.59133755872	0.983225795055748	1.01690357699202e-08	HULK1	7.08	7.513	8.571	9.681	10.659	9.363	9.18	9.096	7.609	18.998	18.822	18.584	XP_009122432.1 protein HUA2-LIKE 1 [Brassica rapa]	-	-	-	-	GO:0005575//cellular_component;GO:0005622//intracellular anatomical structure;GO:0005634//nucleus;GO:0005911//cell-cell junction;GO:0009506//plasmodesma;GO:0030054//cell junction;GO:0043226//organelle;GO:0043227//membrane-bounded organelle;GO:0043229//intracellular organelle;GO:0043231//intracellular membrane-bounded organelle;GO:0055044//symplast	-	GO:0000003//reproduction;GO:0003006//developmental process involved in reproduction;GO:0006139//nucleobase-containing compound metabolic process;GO:0006351//transcription, DNA-templated;GO:0006355//regulation of transcription, DNA-templated;GO:0006396//RNA processing;GO:0006397//mRNA processing;GO:0006725//cellular aromatic compound metabolic process;GO:0006807//nitrogen compound metabolic proces…	--
BraA06g000480.3.1C	turquoise	-	1120.95366458427	0.984564672806102	6.7239479065237e-09	ATB	10.071	8.193	9.575	10.186	12.863	11.387	10.766	11.184	10.109	21.421	21.402	19.117	XP_009147498.1 F-box protein At-B [Brassica rapa]	-	-	-	-	-	GO:0005515//protein binding	-	--
BraA09g058980.3.1C	turquoise	-	1120.46859401849	0.993623873558206	8.21134612584287e-11	RABA1B	9.688	10.174	10.671	18.25	21.327	15.057	21.024	16.398	20.021	56.618	59.706	57.909	CAG7866860.1 unnamed protein product [Brassica rapa]	Cellular Processes	Transport and catabolism	ko04144//Endocytosis	K07904	GO:0005737//cytoplasm	GO:0003924//GTPase activity;GO:0005524//ATP binding;GO:0005525//GTP binding;GO:0043022//ribosome binding;GO:0050307//sucrose-phosphate phosphatase activity;GO:0051539//4 iron, 4 sulfur cluster binding	GO:0005986//sucrose biosynthetic process;GO:0006400//tRNA modification;GO:0008150//biological_process;GO:0042254//ribosome biogenesis	--
BraA01g005840.3.1C	turquoise	-	1120.17837043769	0.981918008957537	1.47689075272026e-08	VAMP711	21.238	16.27	17.766	22.859	25.536	22.469	19.552	23.085	22.474	43.839	46.65	48.034	VDC74083.1 unnamed protein product [Brassica rapa]	-	-	-	-	GO:0005575//cellular_component;GO:0005622//intracellular anatomical structure;GO:0005737//cytoplasm;GO:0005768//endosome;GO:0005770//late endosome;GO:0005773//vacuole;GO:0005774//vacuolar membrane;GO:0005783//endoplasmic reticulum;GO:0005789//endoplasmic reticulum membrane;GO:0005886//plasma membrane;GO:0010008//endosome membrane;GO:0012505//endomembrane system;GO:0016020//membrane;GO:0016021//in…	GO:0000149//SNARE binding;GO:0003674//molecular_function;GO:0005484//SNAP receptor activity;GO:0005488//binding;GO:0005515//protein binding;GO:0030246//carbohydrate binding	GO:0001101//response to acid chemical;GO:0006810//transport;GO:0006887//exocytosis;GO:0006906//vesicle fusion;GO:0006950//response to stress;GO:0006970//response to osmotic stress;GO:0006996//organelle organization;GO:0008104//protein localization;GO:0008150//biological_process;GO:0009628//response to abiotic stimulus;GO:0009651//response to salt stress;GO:0009719//response to endogenous stimulus…	--
BraA06g043730.3.1C	turquoise	-	1119.09847701165	0.984852687487672	6.12255593014263e-09	--	15.082	11.782	14.431	34.74	38.013	32.159	25.469	24.806	33.096	80.989	97.68	86.072	XP_009101594.1 uncharacterized protein LOC103827797 [Brassica rapa]	-	-	-	-	-	GO:0005515//protein binding;GO:0008798//beta-aspartyl-peptidase activity	GO:0006508//proteolysis	--
BraA03g005470.3.1C	turquoise	-	1118.70440501006	0.966509874855827	3.13644495333127e-07	--	17.054	17.659	19.8	20.442	23.207	22.39	18.499	21.006	18.877	59.888	74.156	61.435	CAF2119381.1 unnamed protein product [Brassica napus]	-	-	-	-	GO:0005680//anaphase-promoting complex	GO:0008270//zinc ion binding;GO:0046872//metal ion binding;GO:0061630//ubiquitin protein ligase activity;GO:0097602//cullin family protein binding	GO:0031145//anaphase-promoting complex-dependent catabolic process	--
BraA04g000120.3.1C	turquoise	-	1118.63687277019	0.978177699093189	3.75743763365091e-08	ALP1	10.162	8.709	9.793	14.034	16.063	16.187	10.66	11.829	12.896	41.045	43.627	46.761	VDD09987.1 unnamed protein product [Brassica rapa]	-	-	-	-	GO:0000151//ubiquitin ligase complex;GO:0000152//nuclear ubiquitin ligase complex;GO:0005575//cellular_component;GO:0005622//intracellular anatomical structure;GO:0005634//nucleus;GO:0005654//nucleoplasm;GO:0031519//PcG protein complex;GO:0031974//membrane-enclosed lumen;GO:0031981//nuclear lumen;GO:0032991//protein-containing complex;GO:0034708//methyltransferase complex;GO:0035097//histone meth…	GO:0003674//molecular_function;GO:0003682//chromatin binding;GO:0003824//catalytic activity;GO:0004518//nuclease activity;GO:0005488//binding;GO:0016787//hydrolase activity;GO:0016788//hydrolase activity, acting on ester bonds;GO:0043167//ion binding;GO:0043169//cation binding;GO:0046872//metal ion binding	GO:0006139//nucleobase-containing compound metabolic process;GO:0006351//transcription, DNA-templated;GO:0006355//regulation of transcription, DNA-templated;GO:0006725//cellular aromatic compound metabolic process;GO:0006807//nitrogen compound metabolic process;GO:0008150//biological_process;GO:0008152//metabolic process;GO:0009058//biosynthetic process;GO:0009059//macromolecule biosynthetic proc…	--
BraA05g030360.3.1C	turquoise	B3	1118.10207673935	0.988134237865488	1.81601974044893e-09	At5g25475	10.541	9.217	10.317	15.038	14.693	13.441	12.863	12.397	11.414	31.508	29.8	30.945	XP_009145952.1 B3 domain-containing protein At5g25470 isoform X2 [Brassica rapa]	-	-	-	-	GO:0005575//cellular_component;GO:0005622//intracellular anatomical structure;GO:0005634//nucleus;GO:0005737//cytoplasm;GO:0043226//organelle;GO:0043227//membrane-bounded organelle;GO:0043229//intracellular organelle;GO:0043231//intracellular membrane-bounded organelle	GO:0003674//molecular_function;GO:0003676//nucleic acid binding;GO:0003677//DNA binding;GO:0003723//RNA binding;GO:0003824//catalytic activity;GO:0005488//binding;GO:0008168//methyltransferase activity;GO:0008173//RNA methyltransferase activity;GO:0008175//tRNA methyltransferase activity;GO:0016740//transferase activity;GO:0016741//transferase activity, transferring one-carbon groups;GO:0097159//…	GO:0001510//RNA methylation;GO:0006139//nucleobase-containing compound metabolic process;GO:0006353//DNA-templated transcription, termination;GO:0006396//RNA processing;GO:0006399//tRNA metabolic process;GO:0006400//tRNA modification;GO:0006725//cellular aromatic compound metabolic process;GO:0006807//nitrogen compound metabolic process;GO:0008033//tRNA processing;GO:0008150//biological_process;G…	B3
BraA07g025980.3.1C	turquoise	-	1117.86490260275	0.972229159852009	1.24161647814655e-07	ATG18A	7.771	5.805	9.539	6.789	12.138	8.711	8.528	10.499	10.408	30.769	36.422	29.069	XP_009104394.2 autophagy-related protein 18a [Brassica rapa]	-	-	-	-	-	GO:0005515//protein binding	-	--
BraA09g024530.3.1C	turquoise	-	1116.82017394215	0.9898076338454	8.51596390703724e-10	--	11.959	10.004	12.299	20.333	26.465	21.56	16.03	22.216	18.915	49.369	51.518	49.635	XP_009114159.1 uncharacterized protein LOC103839409 [Brassica rapa]	-	-	-	-	-	-	-	--
BraA09g061160.3.1C	turquoise	Trihelix	1116.0017236559	0.986398678636557	3.58331943706103e-09	GT-1	4.373	3.404	5.32	6.822	7.975	7.812	5.168	6.596	6.267	18.822	17.261	15.698	CAG7867101.1 unnamed protein product [Brassica rapa]	-	-	-	-	-	-	-	Trihelix
BraA06g026270.3.1C	turquoise	-	1115.97151592969	0.985964796543151	4.18945821772725e-09	FLXL4	3.773	3.927	4.868	9.275	11.982	9.859	8.092	8.995	10.308	28.803	33.986	34.354	XP_009151308.1 protein FLX-like 4 [Brassica rapa]	-	-	-	-	GO:0005575//cellular_component;GO:0005577//fibrinogen complex;GO:0005737//cytoplasm	GO:0003674//molecular_function;GO:0005102//signaling receptor binding;GO:0005515//protein binding;GO:0005524//ATP binding;GO:0016705//oxidoreductase activity, acting on paired donors, with incorporation or reduction of molecular oxygen	GO:0007030//Golgi organization;GO:0007059//chromosome segregation;GO:0008150//biological_process;GO:0030168//platelet activation;GO:0030261//chromosome condensation;GO:0043093//FtsZ-dependent cytokinesis;GO:0051258//protein polymerization;GO:0090529//cell septum assembly	--
BraA07g011880.3.1C	turquoise	-	1115.77919624439	0.972053328630831	1.28104439471911e-07	SYP61	10.168	14.978	13.761	18.59	20.369	17.031	16.417	14.747	11.962	51.353	59.029	53.951	XP_009102901.1 syntaxin-61 isoform X1 [Brassica rapa]	Genetic Information Processing	Folding, sorting and degradation	ko04130//SNARE interactions in vesicular transport	K08500	GO:0000139//Golgi membrane;GO:0005575//cellular_component;GO:0005622//intracellular anatomical structure;GO:0005634//nucleus;GO:0005654//nucleoplasm;GO:0005737//cytoplasm;GO:0005768//endosome;GO:0005769//early endosome;GO:0005770//late endosome;GO:0005794//Golgi apparatus;GO:0005802//trans-Golgi network;GO:0005829//cytosol;GO:0005886//plasma membrane;GO:0008021//synaptic vesicle;GO:0010008//endos…	GO:0000149//SNARE binding;GO:0003674//molecular_function;GO:0005484//SNAP receptor activity;GO:0005488//binding;GO:0005515//protein binding;GO:0019905//syntaxin binding	GO:0001101//response to acid chemical;GO:0001505//regulation of neurotransmitter levels;GO:0006810//transport;GO:0006836//neurotransmitter transport;GO:0006886//intracellular protein transport;GO:0006887//exocytosis;GO:0006897//endocytosis;GO:0006904//vesicle docking involved in exocytosis;GO:0006906//vesicle fusion;GO:0006996//organelle organization;GO:0007030//Golgi organization;GO:0007032//end…	--
BraA08g024580.3.1C	turquoise	-	1115.60426873461	0.968048935642562	2.48546993874877e-07	HSL1	17.93	17.711	16.419	18.741	20.931	19.331	16.952	16.92	16.475	36.501	36.664	34.185	XP_009109716.2 receptor-like protein kinase HSL1 [Brassica rapa]	-	-	-	-	-	GO:0004672//protein kinase activity;GO:0005515//protein binding;GO:0005524//ATP binding	GO:0006468//protein phosphorylation	--
BraA10g033320.3.1C	turquoise	MYB	1115.36872516739	0.980921110332634	1.9282169072462e-08	MYB3R5	0.707	0.257	0.432	1.561	1.645	0.972	0.971	1.316	1.688	4.886	6.041	4.483	XP_009122788.1 transcription factor MYB3R-5 isoform X1 [Brassica rapa]	-	-	-	-	GO:0005575//cellular_component;GO:0005622//intracellular anatomical structure;GO:0005634//nucleus;GO:0043226//organelle;GO:0043227//membrane-bounded organelle;GO:0043229//intracellular organelle;GO:0043231//intracellular membrane-bounded organelle	GO:0000981//DNA-binding transcription factor activity, RNA polymerase II-specific;GO:0001067//transcription regulatory region nucleic acid binding;GO:0003674//molecular_function;GO:0003676//nucleic acid binding;GO:0003677//DNA binding;GO:0003700//DNA-binding transcription factor activity;GO:0005488//binding;GO:0005524//ATP binding;GO:0016818//hydrolase activity, acting on acid anhydrides, in phos…	GO:0001101//response to acid chemical;GO:0006139//nucleobase-containing compound metabolic process;GO:0006338//chromatin remodeling;GO:0006351//transcription, DNA-templated;GO:0006355//regulation of transcription, DNA-templated;GO:0006357//regulation of transcription by RNA polymerase II;GO:0006725//cellular aromatic compound metabolic process;GO:0006807//nitrogen compound metabolic process;GO:00…	MYB
BraA07g012620.3.1C	turquoise	-	1115.33056201852	0.984238036812177	7.46206186670921e-09	NTF2A	5.546	8.09	8.945	9.074	10.493	8.86	10.945	9.407	10.008	32.027	32.58	29.786	XP_009102992.2 nuclear transport factor 2A [Brassica rapa]	-	-	-	-	-	-	-	--
BraA03g033320.3.1C	turquoise	-	1114.23353780289	0.992631417769977	1.68977616071184e-10	BCE2	8.264	6.765	6.98	10.608	12.68	9.288	11.365	9.801	10.618	24.126	24.98	22.348	XP_033142938.1 lipoamide acyltransferase component of branched-chain alpha-keto acid dehydrogenase complex, mitochondrial [Brassica rapa]	Metabolism;Metabolism;Metabolism;Metabolism	Global and overview maps;Global and overview maps;Amino acid metabolism;Carbohydrate metabolism	ko01100//Metabolic pathways;ko01110//Biosynthesis of secondary metabolites;ko00280//Valine, leucine and isoleucine degradation;ko00640//Propanoate metabolism	K09699;K09699;K09699;K09699	GO:0045252//oxoglutarate dehydrogenase complex;GO:0045254//pyruvate dehydrogenase complex	GO:0004149//dihydrolipoyllysine-residue succinyltransferase activity;GO:0004738//pyruvate dehydrogenase activity;GO:0004742//dihydrolipoyllysine-residue acetyltransferase activity;GO:0004847//urea carboxylase activity;GO:0016746//acyltransferase activity;GO:0016747//acyltransferase activity, transferring groups other than amino-acyl groups;GO:0030269//tetrahydromethanopterin S-methyltransferase a…	GO:0006086//acetyl-CoA biosynthetic process from pyruvate;GO:0006099//tricarboxylic acid cycle;GO:0006554//lysine catabolic process;GO:0019386//methanogenesis, from carbon dioxide;GO:0019627//urea metabolic process	--
BraA05g034060.3.1C	turquoise	-	1113.54210416705	0.984230141153827	7.48067146059282e-09	TMN7	23.295	21.017	25.034	31.864	34.693	31.235	27.377	32.102	34.955	57.627	67.039	58.339	VDC72658.1 unnamed protein product [Brassica rapa]	-	-	-	-	GO:0016021//integral component of membrane	GO:0022857//transmembrane transporter activity	GO:0055085//transmembrane transport	--
BraA06g043750.3.1C	turquoise	-	1113.47334051704	0.992018940628252	2.51632996558053e-10	MAMYB	3.215	4.016	3.574	5.789	6.184	6.356	5.057	6.509	6.657	15.093	15.869	14.113	XP_009101599.1 transcription factor MAMYB [Brassica rapa]	-	-	-	-	GO:0005575//cellular_component;GO:0005622//intracellular anatomical structure;GO:0005634//nucleus;GO:0005635//nuclear envelope;GO:0005737//cytoplasm;GO:0005783//endoplasmic reticulum;GO:0005788//endoplasmic reticulum lumen;GO:0005789//endoplasmic reticulum membrane;GO:0005829//cytosol;GO:0005886//plasma membrane;GO:0012505//endomembrane system;GO:0016020//membrane;GO:0016021//integral component o…	GO:0000981//DNA-binding transcription factor activity, RNA polymerase II-specific;GO:0001671//ATPase activator activity;GO:0003674//molecular_function;GO:0003676//nucleic acid binding;GO:0003677//DNA binding;GO:0003682//chromatin binding;GO:0003700//DNA-binding transcription factor activity;GO:0005488//binding;GO:0005515//protein binding;GO:0008047//enzyme activator activity;GO:0030234//enzyme re…	GO:0002791//regulation of peptide secretion;GO:0006139//nucleobase-containing compound metabolic process;GO:0006325//chromatin organization;GO:0006351//transcription, DNA-templated;GO:0006355//regulation of transcription, DNA-templated;GO:0006357//regulation of transcription by RNA polymerase II;GO:0006417//regulation of translation;GO:0006457//protein folding;GO:0006725//cellular aromatic compou…	--
BraA10g022200.3.1C	turquoise	-	1112.88248852188	0.971051224390521	1.52521636956148e-07	Mfap1a	2.634	1.633	3.154	3.131	4.043	2.708	3.49	2.198	2.585	10.227	11.668	9.735	KAG2300255.1 hypothetical protein Bca52824_036727 [Brassica carinata]	-	-	-	-	-	-	-	--
BraA04g014550.3.1C	turquoise	-	1112.52090968145	0.975810306612849	6.26342944998106e-08	--	4.137	3.662	3.576	4.09	6.654	5.23	5.486	4.405	4.605	31.698	31.57	25.858	CAG7896966.1 unnamed protein product, partial [Brassica rapa]	-	-	-	-	-	-	-	--
BraA09g032290.3.1C	turquoise	-	1110.48639020782	0.981976619151743	1.45325269940242e-08	UPF3	6.055	6.153	5.954	8.054	8.336	8.503	7.214	9.561	7.835	17.402	20.238	17.452	KAG5384344.1 hypothetical protein IGI04_035814 [Brassica rapa subsp. trilocularis] [Brassica rapa]	Genetic Information Processing;Genetic Information Processing	Translation;Translation	ko03015//mRNA surveillance pathway;ko03013//Nucleocytoplasmic transport	K14328;K14328	-	-	-	--
BraA03g005300.3.1C	turquoise	-	1110.21405344185	0.986067794242142	4.03867261994385e-09	At5g12190	9.729	6.859	10.413	11.692	13.758	11.052	11.081	10.075	11.191	28.523	25.677	24.94	XP_009131259.1 splicing factor 3B subunit 6-like protein [Brassica rapa]	Genetic Information Processing	Transcription	ko03040//Spliceosome	K12833	GO:0016021//integral component of membrane	GO:0003674//molecular_function;GO:0003676//nucleic acid binding	GO:0008150//biological_process;GO:0008380//RNA splicing	--
BraA02g027690.3.1C	turquoise	-	1109.79007144873	0.968293741316787	2.39268884785923e-07	--	7.394	9.371	11.782	13.578	15.221	12.658	10.972	9.181	8.662	31.521	34.173	31.781	XP_009144586.1 L10-interacting MYB domain-containing protein [Brassica rapa]	-	-	-	-	-	-	GO:0006355//regulation of transcription, DNA-templated	--
BraA02g027250.3.1C	turquoise	-	1109.45756949878	0.987628001759807	2.23600874714028e-09	--	11.02	9.434	9.895	11.14	14.484	13.786	14.928	15.3	13.657	40.389	41.648	41.177	XP_009128491.1 methionine adenosyltransferase 2 subunit beta isoform X2 [Brassica rapa]	-	-	-	-	-	GO:0003674//molecular_function;GO:0003676//nucleic acid binding;GO:0003677//DNA binding;GO:0003824//catalytic activity;GO:0003854//3-beta-hydroxy-delta5-steroid dehydrogenase activity;GO:0003978//UDP-glucose 4-epimerase activity;GO:0005488//binding;GO:0005515//protein binding;GO:0008460//dTDP-glucose 4,6-dehydratase activity;GO:0008712//ADP-glyceromanno-heptose 6-epimerase activity;GO:0008831//dT…	GO:0005975//carbohydrate metabolic process;GO:0006012//galactose metabolic process;GO:0006139//nucleobase-containing compound metabolic process;GO:0006259//DNA metabolic process;GO:0006310//DNA recombination;GO:0006694//steroid biosynthetic process;GO:0006725//cellular aromatic compound metabolic process;GO:0006807//nitrogen compound metabolic process;GO:0008150//biological_process;GO:0008152//me…	--
BraA04g000840.3.1C	turquoise	-	1108.9398313531	0.977380338112979	4.48990916388214e-08	ERDJ3B	8.649	5.058	4.357	11.744	13.234	9.035	6.719	10.138	9.749	27.022	29.959	25.544	XP_009138725.1 dnaJ protein ERDJ3B [Brassica rapa]	Genetic Information Processing	Folding, sorting and degradation	ko04141//Protein processing in endoplasmic reticulum	K09517	-	GO:0005515//protein binding	GO:0006457//protein folding;GO:0009408//response to heat	--
BraA07g039930.3.1C	turquoise	-	1108.78222507128	0.974371651632968	8.340885691017e-08	UBC16	9.826	9.297	14.801	27.558	19.996	16.295	19.129	14.285	18.921	69.073	84.985	67.588	XP_009106199.1 probable ubiquitin-conjugating enzyme E2 16 [Brassica rapa]	Genetic Information Processing	Folding, sorting and degradation	ko04120//Ubiquitin mediated proteolysis	K10688	GO:0005575//cellular_component;GO:0005622//intracellular anatomical structure;GO:0005634//nucleus;GO:0005737//cytoplasm;GO:0043226//organelle;GO:0043227//membrane-bounded organelle;GO:0043229//intracellular organelle;GO:0043231//intracellular membrane-bounded organelle	GO:0000166//nucleotide binding;GO:0003674//molecular_function;GO:0003824//catalytic activity;GO:0004842//ubiquitin-protein transferase activity;GO:0005488//binding;GO:0005515//protein binding;GO:0005524//ATP binding;GO:0016740//transferase activity;GO:0017076//purine nucleotide binding;GO:0019787//ubiquitin-like protein transferase activity;GO:0019899//enzyme binding;GO:0030554//adenyl nucleotide…	GO:0000209//protein polyubiquitination;GO:0006464//cellular protein modification process;GO:0006508//proteolysis;GO:0006511//ubiquitin-dependent protein catabolic process;GO:0006807//nitrogen compound metabolic process;GO:0008150//biological_process;GO:0008152//metabolic process;GO:0009056//catabolic process;GO:0009057//macromolecule catabolic process;GO:0009987//cellular process;GO:0010498//prot…	--
BraA08g027170.3.1C	turquoise	-	1108.41022162348	0.972653130703241	1.15051048557899e-07	SAC1	6.863	5.948	7.806	7.707	7.868	7.221	6.976	8.353	7.441	13.219	14.828	13.188	XP_009110132.1 phosphoinositide phosphatase SAC1 [Brassica rapa]	Metabolism;Metabolism	Global and overview maps;Carbohydrate metabolism	ko01100//Metabolic pathways;ko00562//Inositol phosphate metabolism	K22913;K22913	GO:0005575//cellular_component;GO:0005622//intracellular anatomical structure;GO:0005737//cytoplasm;GO:0005773//vacuole;GO:0005774//vacuolar membrane;GO:0005794//Golgi apparatus;GO:0012505//endomembrane system;GO:0016020//membrane;GO:0031090//organelle membrane;GO:0043226//organelle;GO:0043227//membrane-bounded organelle;GO:0043229//intracellular organelle;GO:0043231//intracellular membrane-bound…	GO:0003674//molecular_function;GO:0003824//catalytic activity;GO:0004197//cysteine-type endopeptidase activity;GO:0016787//hydrolase activity;GO:0016788//hydrolase activity, acting on ester bonds;GO:0016791//phosphatase activity;GO:0034593//phosphatidylinositol bisphosphate phosphatase activity;GO:0034595//phosphatidylinositol phosphate 5-phosphatase activity;GO:0042578//phosphoric ester hydrolas…	GO:0000902//cell morphogenesis;GO:0006629//lipid metabolic process;GO:0006644//phospholipid metabolic process;GO:0006650//glycerophospholipid metabolic process;GO:0006661//phosphatidylinositol biosynthetic process;GO:0006793//phosphorus metabolic process;GO:0006796//phosphate-containing compound metabolic process;GO:0006996//organelle organization;GO:0007010//cytoskeleton organization;GO:0008150/…	--
BraA07g027980.3.1C	turquoise	-	1108.04573468174	0.991590122282299	3.26664489218977e-10	UBN2	8.385	6.388	8.066	11.16	11.563	8.976	10.26	12.916	10.981	25.434	26.573	25.901	KAH0919214.1 hypothetical protein HID58_026874 [Brassica napus]	-	-	-	-	-	-	-	--
BraA10g027780.3.1C	turquoise	MIKC	1106.45060789656	0.977920741163612	3.98220832491586e-08	FLC	9.749	13.512	14.991	13.15	16.383	13.688	12.762	16.317	16.703	57.566	55.168	53.002	XP_009122081.1 MADS-box protein FLOWERING LOCUS C isoform X1 [Brassica rapa]	-	-	-	-	GO:0005575//cellular_component;GO:0005622//intracellular anatomical structure;GO:0005634//nucleus;GO:0043226//organelle;GO:0043227//membrane-bounded organelle;GO:0043229//intracellular organelle;GO:0043231//intracellular membrane-bounded organelle	GO:0000976//transcription cis-regulatory region binding;GO:0000977//RNA polymerase II transcription regulatory region sequence-specific DNA binding;GO:0001067//transcription regulatory region nucleic acid binding;GO:0003674//molecular_function;GO:0003676//nucleic acid binding;GO:0003677//DNA binding;GO:0003690//double-stranded DNA binding;GO:0003700//DNA-binding transcription factor activity;GO:0…	GO:0000003//reproduction;GO:0003006//developmental process involved in reproduction;GO:0006139//nucleobase-containing compound metabolic process;GO:0006351//transcription, DNA-templated;GO:0006355//regulation of transcription, DNA-templated;GO:0006357//regulation of transcription by RNA polymerase II;GO:0006725//cellular aromatic compound metabolic process;GO:0006807//nitrogen compound metabolic …	MIKC
BraA03g054100.3.1C	turquoise	-	1106.38283743325	0.980240016909339	2.29523197061102e-08	SUFE1	0.729	0.637	1.168	1.879	2.745	1.433	2.355	2.344	1.403	7.64	9.719	8.333	XP_009137600.1 protein transport protein sft2 [Brassica rapa]	-	-	-	-	-	GO:0031071//cysteine desulfurase activity	GO:0016192//vesicle-mediated transport;GO:0016226//iron-sulfur cluster assembly	--
BraA10g000340.3.1C	turquoise	-	1105.94200553866	0.982120523560978	1.39649280962759e-08	PUB55	6.749	6.23	8.877	13.611	12.654	9.958	11.033	12.377	11.03	27.833	33.237	26.561	XP_009119716.2 putative U-box domain-containing protein 55 [Brassica rapa]	-	-	-	-	-	GO:0003674//molecular_function;GO:0003824//catalytic activity;GO:0004672//protein kinase activity;GO:0004842//ubiquitin-protein transferase activity;GO:0005524//ATP binding;GO:0016740//transferase activity;GO:0019787//ubiquitin-like protein transferase activity;GO:0140096//catalytic activity, acting on a protein	GO:0006464//cellular protein modification process;GO:0006468//protein phosphorylation;GO:0006807//nitrogen compound metabolic process;GO:0008150//biological_process;GO:0008152//metabolic process;GO:0009987//cellular process;GO:0016567//protein ubiquitination;GO:0019538//protein metabolic process;GO:0032446//protein modification by small protein conjugation;GO:0036211//protein modification process…	--
BraA02g036840.3.1C	turquoise	-	1105.32463630916	0.976605115377234	5.30695577076313e-08	UTR1	11.096	10.176	7.624	28.121	28.727	23.636	14.874	18.407	22.092	65.187	81.035	75.925	XP_009129118.1 UDP-galactose/UDP-glucose transporter 1 [Brassica rapa]	-	-	-	-	GO:0005575//cellular_component;GO:0005622//intracellular anatomical structure;GO:0005737//cytoplasm;GO:0005783//endoplasmic reticulum;GO:0005789//endoplasmic reticulum membrane;GO:0012505//endomembrane system;GO:0016020//membrane;GO:0016021//integral component of membrane;GO:0030176//integral component of endoplasmic reticulum membrane;GO:0031224//intrinsic component of membrane;GO:0031227//intri…	GO:0003674//molecular_function;GO:0005215//transporter activity;GO:0005338//nucleotide-sugar transmembrane transporter activity;GO:0005459//UDP-galactose transmembrane transporter activity;GO:0005460//UDP-glucose transmembrane transporter activity;GO:0008509//anion transmembrane transporter activity;GO:0008514//organic anion transmembrane transporter activity;GO:0015075//ion transmembrane transpo…	GO:0006810//transport;GO:0006811//ion transport;GO:0006820//anion transport;GO:0006950//response to stress;GO:0006986//response to unfolded protein;GO:0007154//cell communication;GO:0007165//signal transduction;GO:0007275//multicellular organism development;GO:0008150//biological_process;GO:0008643//carbohydrate transport;GO:0009553//embryo sac development;GO:0009555//pollen development;GO:000998…	--
BraA10g021950.3.1C	turquoise	-	1104.6624148475	0.989101018840652	1.18925424187182e-09	At5g18200	13.512	9.589	11.039	17.359	17.752	18.672	13.4	18.583	21.181	46.624	46.459	47.189	XP_009121002.1 ADP-glucose phosphorylase [Brassica rapa]	Metabolism;Metabolism;Metabolism	Global and overview maps;Carbohydrate metabolism;Carbohydrate metabolism	ko01100//Metabolic pathways;ko00520//Amino sugar and nucleotide sugar metabolism;ko00052//Galactose metabolism	K00965;K00965;K00965	GO:0005575//cellular_component;GO:0005622//intracellular anatomical structure;GO:0005737//cytoplasm;GO:0005794//Golgi apparatus;GO:0005829//cytosol;GO:0012505//endomembrane system;GO:0043226//organelle;GO:0043227//membrane-bounded organelle;GO:0043229//intracellular organelle;GO:0043231//intracellular membrane-bounded organelle	GO:0000166//nucleotide binding;GO:0003674//molecular_function;GO:0003824//catalytic activity;GO:0004335//galactokinase activity;GO:0005488//binding;GO:0005506//iron ion binding;GO:0005534//galactose binding;GO:0005536//glucose binding;GO:0008108//UDP-glucose:hexose-1-phosphate uridylyltransferase activity;GO:0008198//ferrous iron binding;GO:0008270//zinc ion binding;GO:0016301//kinase activity;GO…	GO:0005975//carbohydrate metabolic process;GO:0005996//monosaccharide metabolic process;GO:0006006//glucose metabolic process;GO:0006011//UDP-glucose metabolic process;GO:0006012//galactose metabolic process;GO:0006082//organic acid metabolic process;GO:0006090//pyruvate metabolic process;GO:0006091//generation of precursor metabolites and energy;GO:0006096//glycolytic process;GO:0006139//nucleob…	--
BraA07g043890.3.1C	turquoise	-	1104.62240315698	0.980180473564031	2.32978949242408e-08	MOT2	9.198	8.28	6.149	12.54	11.829	10.721	15.469	13.072	15.925	62.441	71.452	59.897	XP_009106761.1 molybdate transporter 2 [Brassica rapa]	-	-	-	-	GO:0000325//plant-type vacuole;GO:0005575//cellular_component;GO:0005622//intracellular anatomical structure;GO:0005737//cytoplasm;GO:0005773//vacuole;GO:0005774//vacuolar membrane;GO:0009705//plant-type vacuole membrane;GO:0016020//membrane;GO:0016021//integral component of membrane;GO:0031090//organelle membrane;GO:0031224//intrinsic component of membrane;GO:0043226//organelle;GO:0043227//membr…	GO:0003674//molecular_function;GO:0005215//transporter activity;GO:0008509//anion transmembrane transporter activity;GO:0015075//ion transmembrane transporter activity;GO:0015098//molybdate ion transmembrane transporter activity;GO:0015103//inorganic anion transmembrane transporter activity;GO:0015116//sulfate transmembrane transporter activity;GO:0015318//inorganic molecular entity transmembrane…	GO:0006810//transport;GO:0006811//ion transport;GO:0006820//anion transport;GO:0007034//vacuolar transport;GO:0008150//biological_process;GO:0008272//sulfate transport;GO:0015689//molybdate ion transport;GO:0015698//inorganic anion transport;GO:0034220//ion transmembrane transport;GO:0034486//vacuolar transmembrane transport;GO:0051179//localization;GO:0051234//establishment of localization;GO:00…	--
BraA03g033980.3.1C	turquoise	-	1104.00202659504	-0.983831	8.47205371441719e-09	ATAB2	170.696	187.333	167.008	134.442	145.855	150.782	154.969	165.517	157.89	56.587	50.183	56.3	XP_009135016.1 protein TAB2 homolog, chloroplastic [Brassica rapa]	-	-	-	-	GO:0005575//cellular_component;GO:0005622//intracellular anatomical structure;GO:0005737//cytoplasm;GO:0009507//chloroplast;GO:0009536//plastid;GO:0043226//organelle;GO:0043227//membrane-bounded organelle;GO:0043229//intracellular organelle;GO:0043231//intracellular membrane-bounded organelle	GO:0003674//molecular_function;GO:0003676//nucleic acid binding;GO:0003723//RNA binding;GO:0003824//catalytic activity;GO:0004071//aspartate-ammonia ligase activity;GO:0004435//phosphatidylinositol phospholipase C activity;GO:0004620//phospholipase activity;GO:0004629//phospholipase C activity;GO:0005488//binding;GO:0008081//phosphoric diester hydrolase activity;GO:0016298//lipase activity;GO:001…	GO:0006091//generation of precursor metabolites and energy;GO:0006412//translation;GO:0006518//peptide metabolic process;GO:0006529//asparagine biosynthetic process;GO:0006629//lipid metabolic process;GO:0006807//nitrogen compound metabolic process;GO:0006996//organelle organization;GO:0007154//cell communication;GO:0007165//signal transduction;GO:0007275//multicellular organism development;GO:00…	--
BraA05g038120.3.1C	turquoise	-	1103.86793939356	0.973155502370711	1.04953355260034e-07	At3g09030	3.315	2.556	3.046	3.175	4.045	3.138	2.578	3.715	3.813	7.611	8.076	8.17	XP_009146958.1 BTB/POZ domain-containing protein At3g09030 [Brassica rapa]	-	-	-	-	GO:0005575//cellular_component;GO:0005622//intracellular anatomical structure;GO:0005737//cytoplasm;GO:0005829//cytosol	-	GO:0006464//cellular protein modification process;GO:0006807//nitrogen compound metabolic process;GO:0006810//transport;GO:0006886//intracellular protein transport;GO:0008104//protein localization;GO:0008150//biological_process;GO:0008152//metabolic process;GO:0009987//cellular process;GO:0015031//protein transport;GO:0015833//peptide transport;GO:0016043//cellular component organization;GO:00165…	--
BraA10g016410.3.1C	turquoise	-	1103.83384588221	0.983875254217413	8.35617427503984e-09	SNX2A	11.788	12.554	10.585	14.27	16.538	15.87	14.775	15.946	15.32	29.168	33.408	28.791	XP_009120351.2 sorting nexin 2A [Brassica rapa]	-	-	-	-	GO:0000139//Golgi membrane;GO:0005575//cellular_component;GO:0005622//intracellular anatomical structure;GO:0005737//cytoplasm;GO:0005768//endosome;GO:0005770//late endosome;GO:0005771//multivesicular body;GO:0005794//Golgi apparatus;GO:0005802//trans-Golgi network;GO:0005829//cytosol;GO:0010008//endosome membrane;GO:0012505//endomembrane system;GO:0016020//membrane;GO:0019898//extrinsic componen…	GO:0003674//molecular_function;GO:0005488//binding;GO:0005515//protein binding;GO:0005543//phospholipid binding;GO:0008289//lipid binding;GO:0019904//protein domain specific binding;GO:0035091//phosphatidylinositol binding;GO:0043167//ion binding;GO:0043168//anion binding;GO:0043621//protein self-association	GO:0006807//nitrogen compound metabolic process;GO:0006810//transport;GO:0006897//endocytosis;GO:0006996//organelle organization;GO:0007275//multicellular organism development;GO:0008104//protein localization;GO:0008150//biological_process;GO:0008152//metabolic process;GO:0009791//post-embryonic development;GO:0009987//cellular process;GO:0010467//gene expression;GO:0015031//protein transport;GO:…	--
BraA09g035970.3.1C	turquoise	-	1103.04809007304	0.974626557847962	7.93765699057411e-08	At1g30090	7.053	5.662	7.636	8.733	11.607	9.347	6.875	10.816	8.543	19.955	22.229	18.516	XP_009115192.1 F-box/kelch-repeat protein At1g30090 [Brassica rapa]	-	-	-	-	-	GO:0005515//protein binding	-	--
BraA05g012320.3.1C	turquoise	-	1102.61176041778	0.978387154417575	3.58180308462145e-08	PURA1	53.149	47.895	57.869	67.215	78.003	66.931	56.542	60.94	68.694	110.635	119.015	119.689	XP_009144010.1 transcription factor Pur-alpha 1 [Brassica rapa]	-	-	-	-	GO:0005575//cellular_component;GO:0005622//intracellular anatomical structure;GO:0005634//nucleus;GO:0005737//cytoplasm;GO:0043226//organelle;GO:0043227//membrane-bounded organelle;GO:0043229//intracellular organelle;GO:0043231//intracellular membrane-bounded organelle	GO:0000977//RNA polymerase II transcription regulatory region sequence-specific DNA binding;GO:0003674//molecular_function;GO:0003676//nucleic acid binding;GO:0003677//DNA binding;GO:0003723//RNA binding;GO:0003729//mRNA binding;GO:0005488//binding;GO:0032422//purine-rich negative regulatory element binding;GO:0097159//organic cyclic compound binding;GO:1901363//heterocyclic compound binding	GO:0006139//nucleobase-containing compound metabolic process;GO:0006351//transcription, DNA-templated;GO:0006355//regulation of transcription, DNA-templated;GO:0006725//cellular aromatic compound metabolic process;GO:0006807//nitrogen compound metabolic process;GO:0008150//biological_process;GO:0008152//metabolic process;GO:0009058//biosynthetic process;GO:0009059//macromolecule biosynthetic proc…	--
BraA02g013390.3.1C	turquoise	-	1102.57813628701	0.976144263495135	5.84613007462623e-08	BAM4	3.385	3.05	3.84	7.461	8.276	7.828	5.282	6.385	4.265	19.271	22.738	22.622	XP_009126986.1 inactive beta-amylase 4, chloroplastic [Brassica rapa]	-	-	-	-	-	GO:0016161//beta-amylase activity	GO:0000272//polysaccharide catabolic process	--
BraA01g014570.3.1C	turquoise	-	1102.37251957486	0.98185779076683	1.5014956873777e-08	--	10.131	11.051	11.452	20.483	19.92	20.741	14.461	15.792	18.33	44.077	49.073	50.153	XP_013712471.1 uncharacterized protein LOC106416178 [Brassica napus]	-	-	-	-	-	-	-	--
BraA03g032420.3.1C	turquoise	-	1101.69616387788	0.978220463597037	3.72103238563169e-08	yipf1	5.592	7.054	6.382	9.327	10.04	7.782	6.621	8.049	7.718	16.58	16.916	16.427	KAH0933863.1 hypothetical protein HID58_010980, partial [Brassica napus]	-	-	-	-	GO:0005789//endoplasmic reticulum membrane;GO:0016020//membrane	-	GO:0006355//regulation of transcription, DNA-templated;GO:0006888//endoplasmic reticulum to Golgi vesicle-mediated transport;GO:0009584//detection of visible light;GO:0018298//protein-chromophore linkage	--
BraA06g006900.3.1C	turquoise	-	1101.52502676812	0.966657469183321	3.06870281339154e-07	RLK7	9.219	8.389	7.133	13.597	16.179	13.878	8.186	11.796	12.197	29.157	36.764	30.555	XP_009148316.1 receptor-like protein kinase 7 [Brassica rapa]	-	-	-	-	-	GO:0004672//protein kinase activity;GO:0005515//protein binding;GO:0005524//ATP binding;GO:0050136//NADH dehydrogenase (quinone) activity	GO:0006468//protein phosphorylation	--
BraA05g037340.3.1C	turquoise	-	1101.43797227168	0.986208294126743	3.84000174376603e-09	--	9.077	6.78	11.497	21.16	24.032	20.046	19.317	21.024	16.073	50.407	60.526	53.255	XP_009146862.1 ganglioside-induced differentiation-associated protein 2 isoform X1 [Brassica rapa]	-	-	-	-	-	-	-	--
BraA09g051510.3.1C	turquoise	-	1101.31469005827	0.983000289520452	1.08670932446161e-08	PVA11	15.225	11.907	17.516	20.358	26.854	22.021	24.362	24.022	31.069	74.251	88.16	86.055	XP_009116741.2 vesicle-associated protein 1-1 isoform X1 [Brassica rapa]	-	-	-	-	-	-	-	--
BraA02g040700.3.1C	turquoise	-	1099.87624110486	0.966399701815661	3.18778262447213e-07	--	0.812	0.768	1.612	2.8	4.772	3.045	1.597	1.787	1.541	13.373	14.906	9.986	XP_009129690.2 uncharacterized protein LOC103854504, partial [Brassica rapa]	-	-	-	-	GO:0045203//integral component of cell outer membrane	GO:0005215//transporter activity	GO:0015774//polysaccharide transport;GO:0042710//biofilm formation	--
BraA09g006010.3.1C	turquoise	-	1099.38167737216	0.988328587766546	1.67263325063797e-09	--	46.633	51.128	66.117	68.054	72.759	70.51	68.263	84.21	69.606	165.455	167.113	167.972	XP_018510605.1 uncharacterized protein LOC103837086 [Brassica rapa]	-	-	-	-	-	-	-	--
BraA10g002440.3.1C	turquoise	-	1097.74170279641	0.990905530176505	4.82551056506785e-10	At1g03900	4.199	3.871	5.022	7.94	7.19	6.146	6.639	7.581	9.103	24.148	22.726	19.941	XP_009119351.1 uncharacterized protein At1g03900 [Brassica rapa]	-	-	-	-	GO:0016020//membrane	-	GO:0006897//endocytosis	--
BraA03g050020.3.1C	turquoise	LSD	1097.61578404298	0.993481450113907	9.16814301866692e-11	LSD1	7.823	8.513	8.023	13.486	14.627	12.776	16.545	13.485	15.635	50.219	46.934	45.559	KAF3488751.1 hypothetical protein F2Q69_00057116 [Brassica cretica]	-	-	-	-	-	-	GO:0007155//cell adhesion	LSD
BraA03g015570.3.1C	turquoise	-	1097.49154022169	0.964259648232311	4.32511278053356e-07	SF1	34.608	37.223	40.559	39.53	45.938	41.961	34.255	40.865	42.23	64.479	71.302	68.679	XP_009132612.1 splicing factor-like protein 1 [Brassica rapa]	-	-	-	-	GO:0005575//cellular_component;GO:0005622//intracellular anatomical structure;GO:0005634//nucleus;GO:0005681//spliceosomal complex;GO:0032991//protein-containing complex;GO:0043226//organelle;GO:0043227//membrane-bounded organelle;GO:0043229//intracellular organelle;GO:0043231//intracellular membrane-bounded organelle;GO:1990904//ribonucleoprotein complex	GO:0003674//molecular_function;GO:0003676//nucleic acid binding;GO:0003723//RNA binding;GO:0005488//binding;GO:0008270//zinc ion binding;GO:0036002//pre-mRNA binding;GO:0043167//ion binding;GO:0043169//cation binding;GO:0045131//pre-mRNA branch point binding;GO:0046872//metal ion binding;GO:0046914//transition metal ion binding;GO:0097159//organic cyclic compound binding;GO:1901363//heterocyclic …	GO:0000375//RNA splicing, via transesterification reactions;GO:0000377//RNA splicing, via transesterification reactions with bulged adenosine as nucleophile;GO:0000398//mRNA splicing, via spliceosome;GO:0001101//response to acid chemical;GO:0006139//nucleobase-containing compound metabolic process;GO:0006396//RNA processing;GO:0006397//mRNA processing;GO:0006725//cellular aromatic compound metabo…	--
BraA07g016670.3.1C	turquoise	-	1097.48880455099	0.97279496218483	1.12125118081501e-07	--	7.201	5.805	5.336	8.348	8.225	7.851	6.244	7.48	7.561	14.279	15.797	13.585	XP_013653485.1 uncharacterized protein LOC106358284 isoform X1 [Brassica napus]	-	-	-	-	GO:0005762//mitochondrial large ribosomal subunit;GO:0022625//cytosolic large ribosomal subunit	GO:0003735//structural constituent of ribosome	GO:0006412//translation	--
BraA05g039290.3.1C	turquoise	-	1096.82828515996	0.993776977480473	7.27357137619005e-11	--	0.98	0.999	1.721	5.632	5.572	5.46	6.468	6.139	4.488	21.191	22.603	21.944	CAF2102771.1 unnamed protein product [Brassica napus]	-	-	-	-	GO:0000109//nucleotide-excision repair complex;GO:0005680//anaphase-promoting complex	GO:0008270//zinc ion binding;GO:0046872//metal ion binding;GO:0061630//ubiquitin protein ligase activity;GO:0097602//cullin family protein binding	GO:0006289//nucleotide-excision repair;GO:0031145//anaphase-promoting complex-dependent catabolic process	--
BraA10g021210.3.1C	turquoise	-	1096.53566172177	0.96426005882456	4.32486734784501e-07	SPAPB24D3.06c	9.134	9.536	9.924	8.144	13.32	9.526	7.529	11.435	10.189	26.601	28.182	25.674	XP_009120924.1 UPF0613 protein PB24D3.06c [Brassica rapa]	-	-	-	-	-	GO:0016787//hydrolase activity	-	--
BraA01g009410.3.1C	turquoise	-	1096.49522898396	0.97605679843373	5.95321470796221e-08	--	7.176	7.589	6.005	11.859	12.403	11.749	7.922	8.825	8.619	29.029	29.702	32.194	XP_009131195.1 uncharacterized protein LOC103855897 [Brassica rapa]	-	-	-	-	-	GO:0005515//protein binding	-	--
BraA05g036560.3.1C	turquoise	Trihelix	1096.43549102483	0.972338886971272	1.21750541234068e-07	ASIL2	6.835	6.57	8.614	18.702	19.898	12.109	9.695	11.101	11.886	36.652	43.034	39.512	XP_009146752.1 trihelix transcription factor ASIL2 isoform X2 [Brassica rapa]	-	-	-	-	-	-	-	Trihelix
BraA01g045090.3.1C	turquoise	-	1095.19013671621	0.994081222973456	5.66397685238726e-11	--	10.182	8.731	9.894	15.236	18.036	16.808	16.396	15.637	16.012	44.363	41.638	45.395	CAF2371981.1 unnamed protein product [Brassica napus]	-	-	-	-	-	-	-	--
BraA08g001610.3.1C	turquoise	-	1094.89722728153	0.973703666661553	9.4753820592194e-08	TULP7	22.493	23.405	26.056	33.732	34.581	26.868	28.309	28.966	37.438	75.152	92.632	88.198	XP_009106981.1 tubby-like F-box protein 7 [Brassica rapa]	-	-	-	-	-	GO:0005515//protein binding	-	--
BraA09g000050.3.1C	turquoise	-	1094.29919145998	0.969176104960243	2.08087110939158e-07	SDE2	56.28	58.967	57.901	55.872	68.267	51.826	55.5	65.283	70.132	140.411	153.762	133.991	XP_009111407.1 replication stress response regulator SDE2 [Brassica rapa]	-	-	-	-	GO:0005681//spliceosomal complex	GO:0005515//protein binding	GO:0000398//mRNA splicing, via spliceosome	--
BraA01g021150.3.1C	turquoise	-	1094.18531127502	0.97106370175249	1.52196424685279e-07	FTA	17.7	19.053	17.826	19.122	22.047	19.612	17.765	18.898	19.783	32.757	31.918	28.905	XP_009147222.1 protein farnesyltransferase/geranylgeranyltransferase type-1 subunit alpha [Brassica rapa]	Metabolism;Metabolism	Global and overview maps;Metabolism of terpenoids and polyketides	ko01110//Biosynthesis of secondary metabolites;ko00900//Terpenoid backbone biosynthesis	K05955;K05955	GO:0005575//cellular_component;GO:0005622//intracellular anatomical structure;GO:0005737//cytoplasm;GO:0005953//CAAX-protein geranylgeranyltransferase complex;GO:0005965//protein farnesyltransferase complex;GO:0032991//protein-containing complex;GO:1902494//catalytic complex;GO:1990234//transferase complex	GO:0003674//molecular_function;GO:0003824//catalytic activity;GO:0004311//farnesyltranstransferase activity;GO:0004659//prenyltransferase activity;GO:0004660//protein farnesyltransferase activity;GO:0004661//protein geranylgeranyltransferase activity;GO:0004662//CAAX-protein geranylgeranyltransferase activity;GO:0008318//protein prenyltransferase activity;GO:0016740//transferase activity;GO:00167…	GO:0001101//response to acid chemical;GO:0006464//cellular protein modification process;GO:0006807//nitrogen compound metabolic process;GO:0006950//response to stress;GO:0008150//biological_process;GO:0008152//metabolic process;GO:0008360//regulation of cell shape;GO:0009107//lipoate biosynthetic process;GO:0009414//response to water deprivation;GO:0009415//response to water;GO:0009628//response …	--
BraA03g033710.3.1C	turquoise	-	1094.11363490242	0.960664912470234	6.94167531668216e-07	PEX13	29.449	33.067	40.789	36.325	42.815	33.746	34.977	30.248	31.516	86.429	94.556	85.433	XP_009134980.1 peroxisomal membrane protein 13 [Brassica rapa]	Cellular Processes	Transport and catabolism	ko04146//Peroxisome	K13344	-	-	-	--
BraA09g015980.3.1C	turquoise	-	1094.07836381295	0.976061993012606	5.94681159227043e-08	PMEI9	1.533	1.055	1.659	2.802	3.846	1.899	2.241	2.3	4.207	30.854	28.132	22.879	XP_009113050.1 pectinesterase inhibitor 9 [Brassica rapa]	-	-	-	-	GO:0005575//cellular_component;GO:0005576//extracellular region;GO:0048046//apoplast	GO:0003674//molecular_function;GO:0004857//enzyme inhibitor activity;GO:0030234//enzyme regulator activity;GO:0046910//pectinesterase inhibitor activity;GO:0098772//molecular function regulator	GO:0008150//biological_process;GO:0043086//negative regulation of catalytic activity;GO:0044092//negative regulation of molecular function;GO:0050790//regulation of catalytic activity;GO:0065007//biological regulation;GO:0065009//regulation of molecular function	--
BraA05g005560.3.1C	turquoise	-	1093.76854559855	0.973454018039351	9.9296098981815e-08	ATI1	20.767	19.65	21.992	22.888	32.125	28.765	22.394	25.019	25.723	50.065	55.839	56.97	XP_009143200.1 ATG8-interacting protein 1 isoform X1 [Brassica rapa]	-	-	-	-	-	-	-	--
BraA09g000430.3.1C	turquoise	-	1093.1693181758	0.958657383890665	8.87314824206777e-07	ASK8	29.199	22.996	24.839	23.969	33.413	28.94	23.643	24.979	25.122	61.861	71.693	66.333	XP_009111468.1 shaggy-related protein kinase theta [Brassica rapa]	-	-	-	-	GO:0005575//cellular_component;GO:0005622//intracellular anatomical structure;GO:0005634//nucleus;GO:0005737//cytoplasm;GO:0005829//cytosol;GO:0043226//organelle;GO:0043227//membrane-bounded organelle;GO:0043229//intracellular organelle;GO:0043231//intracellular membrane-bounded organelle	GO:0000166//nucleotide binding;GO:0003674//molecular_function;GO:0003824//catalytic activity;GO:0004672//protein kinase activity;GO:0004674//protein serine/threonine kinase activity;GO:0005488//binding;GO:0005524//ATP binding;GO:0016301//kinase activity;GO:0016740//transferase activity;GO:0016772//transferase activity, transferring phosphorus-containing groups;GO:0016773//phosphotransferase activ…	GO:0006464//cellular protein modification process;GO:0006468//protein phosphorylation;GO:0006793//phosphorus metabolic process;GO:0006796//phosphate-containing compound metabolic process;GO:0006807//nitrogen compound metabolic process;GO:0008150//biological_process;GO:0008152//metabolic process;GO:0009719//response to endogenous stimulus;GO:0009725//response to hormone;GO:0009741//response to bra…	--
BraA03g061470.3.1C	turquoise	-	1093.03834016672	0.992932472248146	1.37235235009836e-10	UBC23	6.852	5.703	7.997	17.986	19.009	14.352	18.738	18.848	19.349	50.855	58.131	49.202	XP_009138445.1 probable ubiquitin-conjugating enzyme E2 23 isoform X1 [Brassica rapa]	Genetic Information Processing	Folding, sorting and degradation	ko04120//Ubiquitin mediated proteolysis	K10581	-	-	GO:0006464//cellular protein modification process;GO:0015031//protein transport	--
BraA01g010730.3.1C	turquoise	-	1092.90307729076	0.990116994363131	7.30346115932155e-10	nubpl	4.692	4.952	6.269	8.123	8.275	7.534	8.306	8.836	8.018	16.993	19.323	16.994	XP_009132889.1 iron-sulfur protein NUBPL [Brassica rapa]	-	-	-	-	GO:0005575//cellular_component;GO:0016611//iron-iron nitrogenase complex;GO:0016612//molybdenum-iron nitrogenase complex;GO:0016613//vanadium-iron nitrogenase complex	GO:0003674//molecular_function;GO:0005524//ATP binding;GO:0016163//nitrogenase activity;GO:0016491//oxidoreductase activity;GO:0016887//ATP hydrolysis activity	GO:0000918//division septum site selection;GO:0009399//nitrogen fixation;GO:0015995//chlorophyll biosynthetic process;GO:0030243//cellulose metabolic process;GO:0030494//bacteriochlorophyll biosynthetic process	--
BraA09g024130.3.1C	turquoise	-	1092.74848507021	0.961339067574536	6.37412573872372e-07	At2g02148	3.137	1.662	2.366	2.524	3.464	3.528	2.579	2.761	2.382	10.926	14.012	11.084	XP_009114203.1 uncharacterized protein At2g02148 isoform X2 [Brassica rapa]	-	-	-	-	-	GO:0016151//nickel cation binding	GO:0051604//protein maturation	--
BraA10g021040.3.1C	turquoise	-	1092.29048076149	0.985604185450422	4.75316704924813e-09	KAPP	6.46	7.241	7.694	7.614	10.84	7.917	10.48	9.841	10.117	30.284	29.238	30.357	XP_009120903.1 protein phosphatase 2C 70 isoform X1 [Brassica rapa]	-	-	-	-	-	GO:0005515//protein binding;GO:0016791//phosphatase activity	-	--
BraA01g031730.3.1C	turquoise	-	1092.04901997683	0.97679669315189	5.09483654297139e-08	--	44.371	43.183	57.016	61.536	85.131	69.982	60.341	71.063	60.728	202.183	217.587	241.708	XP_009108270.1 uncharacterized protein LOC103833968 isoform X2 [Brassica rapa]	-	-	-	-	-	GO:0008289//lipid binding	-	--
BraA02g026150.3.1C	turquoise	-	1091.84990617769	0.991302513017449	3.86290118716291e-10	SYP52	3.011	2.849	5.618	6.921	11.26	6.978	10.87	7.818	10.702	31.572	33.16	33.367	CAF2140885.1 unnamed protein product [Brassica napus]	Genetic Information Processing	Folding, sorting and degradation	ko04130//SNARE interactions in vesicular transport	K08503	GO:0000139//Golgi membrane;GO:0005575//cellular_component;GO:0005622//intracellular anatomical structure;GO:0005737//cytoplasm;GO:0005768//endosome;GO:0005770//late endosome;GO:0005773//vacuole;GO:0005794//Golgi apparatus;GO:0005802//trans-Golgi network;GO:0010008//endosome membrane;GO:0012505//endomembrane system;GO:0016012//sarcoglycan complex;GO:0016020//membrane;GO:0016021//integral component…	GO:0000149//SNARE binding;GO:0003674//molecular_function;GO:0005484//SNAP receptor activity;GO:0005488//binding;GO:0005515//protein binding	GO:0006810//transport;GO:0006886//intracellular protein transport;GO:0006906//vesicle fusion;GO:0006996//organelle organization;GO:0008104//protein localization;GO:0008150//biological_process;GO:0009987//cellular process;GO:0015031//protein transport;GO:0015833//peptide transport;GO:0016043//cellular component organization;GO:0016050//vesicle organization;GO:0016192//vesicle-mediated transport;GO…	--
BraA01g008740.3.1C	turquoise	-	1091.44199041255	0.96863467792069	2.26808728516594e-07	MIK1	1.23	0.899	1.498	1.713	2.688	2.762	1.524	2.306	2.194	8.437	10.117	6.786	XP_009129466.1 MDIS1-interacting receptor like kinase 1 [Brassica rapa]	-	-	-	-	GO:0005575//cellular_component;GO:0005886//plasma membrane;GO:0016020//membrane;GO:0016021//integral component of membrane;GO:0031224//intrinsic component of membrane;GO:0042995//cell projection;GO:0071944//cell periphery;GO:0090406//pollen tube;GO:0120025//plasma membrane bounded cell projection	GO:0000166//nucleotide binding;GO:0003674//molecular_function;GO:0003824//catalytic activity;GO:0004672//protein kinase activity;GO:0004674//protein serine/threonine kinase activity;GO:0005488//binding;GO:0005515//protein binding;GO:0005524//ATP binding;GO:0016301//kinase activity;GO:0016740//transferase activity;GO:0016772//transferase activity, transferring phosphorus-containing groups;GO:00167…	GO:0000003//reproduction;GO:0003006//developmental process involved in reproduction;GO:0006464//cellular protein modification process;GO:0006468//protein phosphorylation;GO:0006793//phosphorus metabolic process;GO:0006796//phosphate-containing compound metabolic process;GO:0006807//nitrogen compound metabolic process;GO:0007275//multicellular organism development;GO:0008150//biological_process;GO…	--
BraA04g008750.3.1C	turquoise	HSF	1090.76976539201	0.963395196503474	4.86697689819999e-07	HSFA5	9.871	10.578	11.39	16.003	16.678	12.92	10.575	12.365	11.799	25.548	29.348	25.914	XP_009139571.1 heat stress transcription factor A-5 [Brassica rapa]	-	-	-	-	GO:0005575//cellular_component;GO:0005622//intracellular anatomical structure;GO:0005634//nucleus;GO:0005737//cytoplasm;GO:0016459//myosin complex;GO:0043226//organelle;GO:0043227//membrane-bounded organelle;GO:0043229//intracellular organelle;GO:0043231//intracellular membrane-bounded organelle	GO:0003674//molecular_function;GO:0003676//nucleic acid binding;GO:0003677//DNA binding;GO:0003700//DNA-binding transcription factor activity;GO:0005488//binding;GO:0005524//ATP binding;GO:0008134//transcription factor binding;GO:0015631//tubulin binding;GO:0042803//protein homodimerization activity;GO:0043565//sequence-specific DNA binding;GO:0070840//dynein complex binding;GO:0097159//organic c…	GO:0006139//nucleobase-containing compound metabolic process;GO:0006351//transcription, DNA-templated;GO:0006355//regulation of transcription, DNA-templated;GO:0006725//cellular aromatic compound metabolic process;GO:0006807//nitrogen compound metabolic process;GO:0007059//chromosome segregation;GO:0008150//biological_process;GO:0008152//metabolic process;GO:0009058//biosynthetic process;GO:00090…	HSF
BraA03g001290.3.1C	turquoise	-	1090.34259651945	0.979076739575734	3.04924252133448e-08	Dnajc28	1.862	1.577	2.335	5.163	4.625	4.092	3.153	3.343	2.706	11.873	11.994	9.763	CAG7878786.1 unnamed protein product [Brassica rapa]	-	-	-	-	-	-	-	--
BraA02g026760.3.1C	turquoise	-	1089.83513594137	0.980464436495495	2.16863828561321e-08	At1g80290	3.657	2.516	3.134	2.865	4.514	3.116	3.936	3.658	4.445	13.213	12.373	11.642	XP_009128437.1 glycosyltransferase family protein 64 C3 [Brassica rapa]	-	-	-	-	GO:0005575//cellular_component;GO:0016020//membrane;GO:0016021//integral component of membrane;GO:0031224//intrinsic component of membrane	GO:0003674//molecular_function;GO:0003824//catalytic activity;GO:0005488//binding;GO:0016740//transferase activity;GO:0016757//glycosyltransferase activity;GO:0043167//ion binding;GO:0043169//cation binding;GO:0046872//metal ion binding	GO:0006464//cellular protein modification process;GO:0006486//protein glycosylation;GO:0006807//nitrogen compound metabolic process;GO:0008150//biological_process;GO:0008152//metabolic process;GO:0009058//biosynthetic process;GO:0009059//macromolecule biosynthetic process;GO:0009100//glycoprotein metabolic process;GO:0009101//glycoprotein biosynthetic process;GO:0009987//cellular process;GO:00195…	--
BraA07g005370.3.1C	turquoise	-	1089.48775296219	0.98707134820782	2.7837842599587e-09	SIRP1	8.163	6.758	15.913	18.706	23.88	16.021	21.623	21.17	18.486	88.835	79.075	67.721	XP_009119405.1 probable E3 ubiquitin-protein ligase RHY1A isoform X1 [Brassica rapa]	-	-	-	-	GO:0000109//nucleotide-excision repair complex;GO:0005575//cellular_component;GO:0005680//anaphase-promoting complex;GO:0005886//plasma membrane;GO:0005887//integral component of plasma membrane;GO:0016020//membrane;GO:0016021//integral component of membrane;GO:0031224//intrinsic component of membrane;GO:0031226//intrinsic component of plasma membrane;GO:0071944//cell periphery	GO:0001664//G protein-coupled receptor binding;GO:0003674//molecular_function;GO:0003824//catalytic activity;GO:0004842//ubiquitin-protein transferase activity;GO:0005102//signaling receptor binding;GO:0005109//frizzled binding;GO:0005488//binding;GO:0005515//protein binding;GO:0008270//zinc ion binding;GO:0016740//transferase activity;GO:0019787//ubiquitin-like protein transferase activity;GO:00…	GO:0006289//nucleotide-excision repair;GO:0006464//cellular protein modification process;GO:0006508//proteolysis;GO:0006511//ubiquitin-dependent protein catabolic process;GO:0006807//nitrogen compound metabolic process;GO:0007154//cell communication;GO:0007165//signal transduction;GO:0007166//cell surface receptor signaling pathway;GO:0007267//cell-cell signaling;GO:0008150//biological_process;GO…	--
BraA01g010450.3.1C	turquoise	-	1089.11205971969	0.993120127543688	1.19995827315917e-10	--	24.203	23.463	30.893	91.138	91.424	92.264	92.938	110.001	75.727	307.494	327.907	322.867	XP_009132556.1 uncharacterized protein LOC103857147 isoform X1 [Brassica rapa]	-	-	-	-	-	-	-	--
BraA08g020630.3.1C	turquoise	-	1089.07922526491	0.97401169809177	8.93789947473201e-08	PAT08	7	6.356	8.631	8.938	10.765	11.627	7.709	7.935	8.296	21.746	20.621	20.854	XP_009109242.1 protein S-acyltransferase 8 [Brassica rapa]	-	-	-	-	-	GO:0016409//palmitoyltransferase activity	-	--
BraA06g042410.3.1C	turquoise	-	1088.27522668492	0.973998909384178	8.95971971568799e-08	At4g17486	24.813	23.478	25.319	25.325	28.108	31.96	27.691	29.223	29.245	60.412	69.254	67.175	XP_009101434.1 deSI-like protein At4g17486 [Brassica rapa]	-	-	-	-	-	GO:0008233//peptidase activity	-	--
BraA07g038180.3.1C	turquoise	-	1088.24476457986	0.977294373466248	4.57521699558154e-08	CHMP1A	41.661	39.551	45.357	44.435	50.367	44.4	41.587	46.144	54.332	77.795	79.991	77.202	XP_009105959.1 ESCRT-related protein CHMP1B [Brassica rapa]	Cellular Processes	Transport and catabolism	ko04144//Endocytosis	K12197	-	GO:0047429//nucleoside-triphosphate diphosphatase activity	GO:0007034//vacuolar transport;GO:0009143//nucleoside triphosphate catabolic process;GO:0015031//protein transport	--
BraA01g034280.3.1C	turquoise	bHLH	1087.80709921415	0.977330606653938	4.53910460540502e-08	NBP35	23.308	22.964	25.823	26.049	27.566	26.528	25.166	24.682	26.068	34.886	35.539	36.515	CAA8286972.1 Unknown [Brassica rapa]	-	-	-	-	GO:0005575//cellular_component;GO:0005737//cytoplasm;GO:0016611//iron-iron nitrogenase complex;GO:0016612//molybdenum-iron nitrogenase complex;GO:0016613//vanadium-iron nitrogenase complex;GO:0031514//motile cilium	GO:0003674//molecular_function;GO:0003746//translation elongation factor activity;GO:0003896//DNA primase activity;GO:0003924//GTPase activity;GO:0005524//ATP binding;GO:0005525//GTP binding;GO:0016163//nitrogenase activity;GO:0016491//oxidoreductase activity;GO:0016772//transferase activity, transferring phosphorus-containing groups;GO:0016773//phosphotransferase activity, alcohol group as accep…	GO:0000918//division septum site selection;GO:0006260//DNA replication;GO:0006414//translational elongation;GO:0009399//nitrogen fixation;GO:0015809//arginine transport;GO:0015819//lysine transport;GO:0015822//ornithine transport;GO:0015995//chlorophyll biosynthetic process;GO:0016260//selenocysteine biosynthetic process;GO:0030243//cellulose metabolic process;GO:0030253//protein secretion by the…	bHLH
BraA05g042000.3.1C	turquoise	-	1087.54561188041	0.983608262919059	9.06720732503173e-09	At3g02290	6.511	3.791	8.451	9.474	9.142	9.815	10.63	10.057	7.994	25.477	27.963	23.679	XP_009147363.1 E3 ubiquitin-protein ligase At3g02290 [Brassica rapa]	-	-	-	-	GO:0000109//nucleotide-excision repair complex;GO:0005575//cellular_component;GO:0005622//intracellular anatomical structure;GO:0005680//anaphase-promoting complex;GO:0005737//cytoplasm	GO:0003674//molecular_function;GO:0003824//catalytic activity;GO:0004842//ubiquitin-protein transferase activity;GO:0005488//binding;GO:0008270//zinc ion binding;GO:0016740//transferase activity;GO:0019787//ubiquitin-like protein transferase activity;GO:0043167//ion binding;GO:0043169//cation binding;GO:0046872//metal ion binding;GO:0046914//transition metal ion binding;GO:0061630//ubiquitin prot…	GO:0000209//protein polyubiquitination;GO:0006289//nucleotide-excision repair;GO:0006464//cellular protein modification process;GO:0006508//proteolysis;GO:0006511//ubiquitin-dependent protein catabolic process;GO:0006807//nitrogen compound metabolic process;GO:0008150//biological_process;GO:0008152//metabolic process;GO:0009056//catabolic process;GO:0009057//macromolecule catabolic process;GO:000…	--
BraA09g031630.3.1C	turquoise	-	1087.07957750804	0.967747807089708	2.60349921192392e-07	--	7.24	5.446	5.359	7.672	8.242	6.472	7.636	7.247	6.604	18.195	22.933	19.534	CAG7863814.1 unnamed protein product [Brassica rapa]	-	-	-	-	-	-	-	--
BraA08g023510.3.1C	turquoise	-	1086.92520541763	0.961910627685213	5.92240249629991e-07	DRT111	4.027	3.957	6.072	6.156	5.655	5.081	4.153	5.368	4.009	13.193	14.058	13.32	XP_033132243.1 DNA-damage-repair/toleration protein DRT111, chloroplastic isoform X1 [Brassica rapa]	Genetic Information Processing	Transcription	ko03040//Spliceosome	K12840	-	GO:0003676//nucleic acid binding	GO:0008380//RNA splicing	--
BraA05g040810.3.1C	turquoise	-	1086.80893827339	0.970374921116942	1.70994836256419e-07	--	8.151	5.438	9.334	9.107	11.165	8.815	6.63	9.313	9.105	25.316	25.575	28.544	XP_009147259.1 uncharacterized protein LOC103870837 [Brassica rapa]	-	-	-	-	GO:0005680//anaphase-promoting complex	GO:0008270//zinc ion binding;GO:0046872//metal ion binding;GO:0061630//ubiquitin protein ligase activity;GO:0097602//cullin family protein binding	GO:0031145//anaphase-promoting complex-dependent catabolic process	--
BraA03g035020.3.1C	turquoise	-	1086.45110859505	0.969955419436884	1.83319648071363e-07	R3HDM1	17.306	14.678	19.845	25.504	26.026	24.906	17.067	22.987	19.107	43.785	47.454	46.961	XP_009135130.1 uncharacterized protein LOC103859362 [Brassica rapa]	-	-	-	-	-	GO:0003676//nucleic acid binding	-	--
BraA08g025050.3.1C	turquoise	-	1086.31121630146	0.96121453288216	6.47608661900558e-07	ASCC2	18.819	16.868	16.497	20.297	22.404	21.47	14.949	22.734	20.027	43.098	53.849	48.266	XP_009109776.1 activating signal cointegrator 1 complex subunit 2 isoform X1 [Brassica rapa]	-	-	-	-	GO:0005575//cellular_component;GO:0005622//intracellular anatomical structure;GO:0005634//nucleus;GO:0005654//nucleoplasm;GO:0031974//membrane-enclosed lumen;GO:0031981//nuclear lumen;GO:0032991//protein-containing complex;GO:0043226//organelle;GO:0043227//membrane-bounded organelle;GO:0043229//intracellular organelle;GO:0043231//intracellular membrane-bounded organelle;GO:0043233//organelle lume…	GO:0003674//molecular_function;GO:0005488//binding;GO:0005515//protein binding;GO:0032182//ubiquitin-like protein binding;GO:0043130//ubiquitin binding	GO:0006139//nucleobase-containing compound metabolic process;GO:0006259//DNA metabolic process;GO:0006281//DNA repair;GO:0006304//DNA modification;GO:0006307//DNA dealkylation involved in DNA repair;GO:0006351//transcription, DNA-templated;GO:0006355//regulation of transcription, DNA-templated;GO:0006725//cellular aromatic compound metabolic process;GO:0006807//nitrogen compound metabolic process…	--
BraA03g039830.3.1C	turquoise	-	1086.18747351465	0.962059733724192	5.80885080707391e-07	DDL	16.089	19.198	22.355	28.42	24.193	21.705	19.09	18.882	20.82	48.384	54.688	48.761	XP_009135695.1 FHA domain-containing protein DDL [Brassica rapa]	-	-	-	-	GO:0005575//cellular_component;GO:0005622//intracellular anatomical structure;GO:0005634//nucleus;GO:0005737//cytoplasm;GO:0005829//cytosol;GO:0009507//chloroplast;GO:0009536//plastid;GO:0032991//protein-containing complex;GO:0043226//organelle;GO:0043227//membrane-bounded organelle;GO:0043229//intracellular organelle;GO:0043231//intracellular membrane-bounded organelle;GO:0070274//RES complex	GO:0003674//molecular_function;GO:0003676//nucleic acid binding;GO:0003723//RNA binding;GO:0003729//mRNA binding;GO:0005488//binding;GO:0005515//protein binding;GO:0097159//organic cyclic compound binding;GO:1901363//heterocyclic compound binding	GO:0000375//RNA splicing, via transesterification reactions;GO:0000377//RNA splicing, via transesterification reactions with bulged adenosine as nucleophile;GO:0000398//mRNA splicing, via spliceosome;GO:0006139//nucleobase-containing compound metabolic process;GO:0006396//RNA processing;GO:0006397//mRNA processing;GO:0006403//RNA localization;GO:0006405//RNA export from nucleus;GO:0006406//mRNA e…	--
BraA06g000960.3.1C	turquoise	-	1085.66741311652	0.966673085139708	3.06160412011252e-07	ESP	0.073	0.137	1.007	1.111	1.033	0.618	1.037	0.718	0.375	13.038	14.196	9.988	XP_033129114.1 epithiospecifier protein [Brassica rapa]	-	-	-	-	-	GO:0005515//protein binding	-	--
BraA09g064970.3.1C	turquoise	-	1084.51628672138	0.959416268601388	8.09852312035329e-07	RABA1A	34.134	30.016	34.381	40.103	44.175	39.679	34.245	37.696	41.599	82.738	111.021	88.084	XP_009118541.1 ras-related protein RABA1a [Brassica rapa]	Cellular Processes	Transport and catabolism	ko04144//Endocytosis	K07904	GO:0005575//cellular_component;GO:0005622//intracellular anatomical structure;GO:0005737//cytoplasm;GO:0005768//endosome;GO:0005886//plasma membrane;GO:0012505//endomembrane system;GO:0016020//membrane;GO:0031410//cytoplasmic vesicle;GO:0031982//vesicle;GO:0043226//organelle;GO:0043227//membrane-bounded organelle;GO:0043229//intracellular organelle;GO:0071944//cell periphery;GO:0097708//intracell…	GO:0000166//nucleotide binding;GO:0001882//nucleoside binding;GO:0001883//purine nucleoside binding;GO:0003674//molecular_function;GO:0003824//catalytic activity;GO:0003924//GTPase activity;GO:0005488//binding;GO:0005524//ATP binding;GO:0005525//GTP binding;GO:0016462//pyrophosphatase activity;GO:0016787//hydrolase activity;GO:0016817//hydrolase activity, acting on acid anhydrides;GO:0016818//hyd…	GO:0006400//tRNA modification;GO:0006412//translation;GO:0006810//transport;GO:0008104//protein localization;GO:0008150//biological_process;GO:0009719//response to endogenous stimulus;GO:0009725//response to hormone;GO:0009733//response to auxin;GO:0009987//cellular process;GO:0010033//response to organic substance;GO:0015031//protein transport;GO:0015833//peptide transport;GO:0033036//macromolec…	--
BraA01g005830.3.1C	turquoise	-	1084.48384615926	0.956611901633046	1.12573518664918e-06	EREL1	30.23	23.403	28.093	27.372	33.312	28.199	25.33	29.589	29.433	59.668	74.823	64.374	XP_009126325.1 PX domain-containing protein EREL1 isoform X1 [Brassica rapa]	-	-	-	-	-	GO:0035091//phosphatidylinositol binding	-	--
BraA05g031600.3.1C	turquoise	MYB_related	1083.09952741576	0.990204491102176	6.98686088790332e-10	MYBS3	4.42	5.191	6.504	8.977	9.16	8.505	8.172	12.493	11.11	28.485	28.907	25.737	XP_009146146.2 transcription factor MYBS3 [Brassica rapa]	-	-	-	-	GO:0005575//cellular_component;GO:0005622//intracellular anatomical structure;GO:0005634//nucleus;GO:0005737//cytoplasm;GO:0005829//cytosol;GO:0043226//organelle;GO:0043227//membrane-bounded organelle;GO:0043229//intracellular organelle;GO:0043231//intracellular membrane-bounded organelle	GO:0003674//molecular_function;GO:0003676//nucleic acid binding;GO:0003677//DNA binding;GO:0005488//binding;GO:0097159//organic cyclic compound binding;GO:1901363//heterocyclic compound binding	GO:0006139//nucleobase-containing compound metabolic process;GO:0006351//transcription, DNA-templated;GO:0006355//regulation of transcription, DNA-templated;GO:0006725//cellular aromatic compound metabolic process;GO:0006807//nitrogen compound metabolic process;GO:0008150//biological_process;GO:0008152//metabolic process;GO:0009058//biosynthetic process;GO:0009059//macromolecule biosynthetic proc…	MYB_related
BraA09g019490.3.1C	turquoise	-	1082.82474757239	0.954866699440003	1.36704810632867e-06	cwf19l2	28.213	31.017	31.4	30.422	33.63	29.011	25.892	29.226	32.367	58.241	66.293	60.698	XP_009113396.1 CWF19-like protein 2 [Brassica rapa]	-	-	-	-	GO:0005575//cellular_component;GO:0005622//intracellular anatomical structure;GO:0005634//nucleus;GO:0005681//spliceosomal complex;GO:0005684//U2-type spliceosomal complex;GO:0032991//protein-containing complex;GO:0043226//organelle;GO:0043227//membrane-bounded organelle;GO:0043229//intracellular organelle;GO:0043231//intracellular membrane-bounded organelle;GO:0071014//post-mRNA release spliceos…	-	GO:0000375//RNA splicing, via transesterification reactions;GO:0000377//RNA splicing, via transesterification reactions with bulged adenosine as nucleophile;GO:0000398//mRNA splicing, via spliceosome;GO:0006139//nucleobase-containing compound metabolic process;GO:0006396//RNA processing;GO:0006397//mRNA processing;GO:0006725//cellular aromatic compound metabolic process;GO:0006807//nitrogen compo…	--
BraA07g017630.3.1C	turquoise	GRAS	1082.75925682969	0.958474462042649	9.06838141486734e-07	SCL4	7.13	7.421	9.576	11.79	15.616	12.757	7.943	8.054	9.759	25.684	31.408	29.148	XP_009103487.1 scarecrow-like protein 4 [Brassica rapa]	-	-	-	-	GO:0005575//cellular_component;GO:0005622//intracellular anatomical structure;GO:0005634//nucleus;GO:0043226//organelle;GO:0043227//membrane-bounded organelle;GO:0043229//intracellular organelle;GO:0043231//intracellular membrane-bounded organelle	GO:0003674//molecular_function;GO:0003676//nucleic acid binding;GO:0003677//DNA binding;GO:0003700//DNA-binding transcription factor activity;GO:0005488//binding;GO:0043565//sequence-specific DNA binding;GO:0097159//organic cyclic compound binding;GO:0140110//transcription regulator activity;GO:1901363//heterocyclic compound binding	GO:0006139//nucleobase-containing compound metabolic process;GO:0006351//transcription, DNA-templated;GO:0006355//regulation of transcription, DNA-templated;GO:0006725//cellular aromatic compound metabolic process;GO:0006807//nitrogen compound metabolic process;GO:0008150//biological_process;GO:0008152//metabolic process;GO:0009058//biosynthetic process;GO:0009059//macromolecule biosynthetic proc…	GRAS
BraA03g027560.3.1C	turquoise	-	1082.37480983537	0.965545203036011	3.60906663964823e-07	CID12	15.884	13.052	15.93	20.176	21.511	20.799	16.66	17.384	17.381	32.437	38.447	32.009	XP_009134197.1 polyadenylate-binding protein-interacting protein 12 isoform X1 [Brassica rapa]	-	-	-	-	-	GO:0003676//nucleic acid binding	GO:0008380//RNA splicing	--
BraA03g008380.3.1C	turquoise	-	1082.1492271222	0.961309107842493	6.39853745689483e-07	mfap-1	11.281	12.148	12.595	10.803	12.224	11.761	10.943	11.268	12.741	33.852	36.931	32.126	XP_033143049.1 microfibrillar-associated protein 1A [Brassica rapa]	-	-	-	-	-	-	-	--
MSTRG.18124	turquoise	-	1081.98737180123	0.964524006301107	4.16936718454104e-07	--	4.807	4.843	5.08	5.919	7.837	7.925	5.802	4.945	4.739	14.591	16.168	14.282	keratin, type I cytoskeletal 9 [Brassica rapa]	-	-	-	-	-	-	-	--
BraA03g003370.3.1C	turquoise	bZIP	1081.37524125998	0.967872316092391	2.55416845983842e-07	At3g19950	4.999	4.46	5.032	4.856	7.44	6.815	5.297	5.658	5.299	18.248	18.425	13.95	XP_009131038.1 E3 ubiquitin-protein ligase CIP8 [Brassica rapa]	-	-	-	-	GO:0000109//nucleotide-excision repair complex;GO:0005680//anaphase-promoting complex	GO:0003700//DNA-binding transcription factor activity;GO:0008270//zinc ion binding;GO:0046872//metal ion binding;GO:0061630//ubiquitin protein ligase activity;GO:0097602//cullin family protein binding	GO:0006289//nucleotide-excision repair;GO:0006355//regulation of transcription, DNA-templated;GO:0031145//anaphase-promoting complex-dependent catabolic process	bZIP
BraA05g023800.3.1C	turquoise	-	1081.10445886224	0.993925953807271	6.44524424348633e-11	--	1.498	1.377	2.719	11.848	9.528	8.024	10.864	8.807	9.196	33.745	35.663	33.413	XP_009151423.1 E3 ubiquitin-protein ligase RNF14 [Brassica rapa]	-	-	-	-	GO:0000151//ubiquitin ligase complex;GO:0005575//cellular_component;GO:0005622//intracellular anatomical structure;GO:0005634//nucleus;GO:0005737//cytoplasm;GO:0005829//cytosol;GO:0032991//protein-containing complex;GO:0043226//organelle;GO:0043227//membrane-bounded organelle;GO:0043229//intracellular organelle;GO:0043231//intracellular membrane-bounded organelle;GO:1902494//catalytic complex;GO:…	GO:0003674//molecular_function;GO:0003824//catalytic activity;GO:0004842//ubiquitin-protein transferase activity;GO:0005102//signaling receptor binding;GO:0005488//binding;GO:0005515//protein binding;GO:0008134//transcription factor binding;GO:0016740//transferase activity;GO:0019787//ubiquitin-like protein transferase activity;GO:0019899//enzyme binding;GO:0031624//ubiquitin conjugating enzyme b…	GO:0000209//protein polyubiquitination;GO:0006139//nucleobase-containing compound metabolic process;GO:0006351//transcription, DNA-templated;GO:0006355//regulation of transcription, DNA-templated;GO:0006464//cellular protein modification process;GO:0006725//cellular aromatic compound metabolic process;GO:0006807//nitrogen compound metabolic process;GO:0007154//cell communication;GO:0007165//signa…	--
BraA09g036410.3.1C	turquoise	-	1080.79374580121	0.961732669427137	6.06022812475866e-07	--	13.234	9.473	13.705	17.303	23.361	17.158	12.752	13.168	17.274	38.116	48.816	46.389	XP_009115235.1 uncharacterized protein LOC103840480 [Brassica rapa]	-	-	-	-	-	GO:0008794//arsenate reductase (glutaredoxin) activity;GO:0043130//ubiquitin binding	GO:0046685//response to arsenic-containing substance	--
BraA03g061660.3.1C	turquoise	G2-like	1080.08599896112	0.972629954176334	1.15534895748891e-07	HHO5	1.734	0.912	2.391	4.429	4.804	3.941	4.391	4.771	6.068	22.704	30.753	29.093	XP_033142604.1 transcription factor HHO5 isoform X1 [Brassica rapa]	-	-	-	-	-	GO:0004857//enzyme inhibitor activity	-	G2-like
BraA05g037430.3.1C	turquoise	Trihelix	1079.88595182052	0.969193196195802	2.07516830780004e-07	pyrH	10.222	9.672	9.317	13.686	16.345	12.353	11.605	14.403	12.643	26.208	32.973	26.138	KAH0927573.1 LOW QUALITY PROTEIN: hypothetical protein HID58_019829 [Brassica napus]	-	-	-	-	GO:0005575//cellular_component;GO:0005622//intracellular anatomical structure;GO:0005737//cytoplasm;GO:0005876//spindle microtubule;GO:0042729//DASH complex	GO:0000166//nucleotide binding;GO:0003674//molecular_function;GO:0003824//catalytic activity;GO:0004072//aspartate kinase activity;GO:0005488//binding;GO:0005524//ATP binding;GO:0009041//uridylate kinase activity;GO:0016301//kinase activity;GO:0016740//transferase activity;GO:0016772//transferase activity, transferring phosphorus-containing groups;GO:0016776//phosphotransferase activity, phosphat…	GO:0006139//nucleobase-containing compound metabolic process;GO:0006213//pyrimidine nucleoside metabolic process;GO:0006220//pyrimidine nucleotide metabolic process;GO:0006221//pyrimidine nucleotide biosynthetic process;GO:0006241//CTP biosynthetic process;GO:0006355//regulation of transcription, DNA-templated;GO:0006561//proline biosynthetic process;GO:0006725//cellular aromatic compound metabol…	Trihelix
BraA05g038980.3.1C	turquoise	-	1079.79001397154	0.973063165196731	1.06754258928091e-07	PEX13	6.621	8.641	12.349	10.604	13.721	14.006	11.935	11.555	13.689	31.436	35.969	28.072	XP_009147062.1 peroxisomal membrane protein 13 [Brassica rapa]	Cellular Processes	Transport and catabolism	ko04146//Peroxisome	K13344	-	-	-	--
BraA08g002540.3.1C	turquoise	-	1078.45139117478	0.958375671872548	9.17523018938598e-07	MKK4	28.505	28.652	26.687	27.917	31.994	26.901	25.184	31.895	28.283	66.253	75.755	61.018	XP_009107171.2 mitogen-activated protein kinase kinase 4 [Brassica rapa]	Environmental Information Processing;Organismal Systems;Environmental Information Processing	Signal transduction;Environmental adaptation;Signal transduction	ko04075//Plant hormone signal transduction;ko04626//Plant-pathogen interaction;ko04016//MAPK signaling pathway - plant	K13413;K13413;K13413	-	GO:0003674//molecular_function;GO:0004672//protein kinase activity;GO:0005524//ATP binding;GO:0016709//oxidoreductase activity, acting on paired donors, with incorporation or reduction of molecular oxygen, NAD(P)H as one donor, and incorporation of one atom of oxygen	GO:0006468//protein phosphorylation;GO:0006744//ubiquinone biosynthetic process;GO:0009306//protein secretion	--
BraA03g022150.3.1C	turquoise	AP2	1078.37926010696	0.985298154900279	5.2776225717238e-09	At2g41710	0.667	0.803	0.662	3.657	2.374	3.511	2.6	2.467	2.196	16.632	14.338	13.536	VDC80338.1 unnamed protein product [Brassica rapa]	-	-	-	-	-	GO:0003700//DNA-binding transcription factor activity	GO:0006355//regulation of transcription, DNA-templated	AP2
BraA05g016490.3.1C	turquoise	-	1078.11791794063	0.966105958860421	3.32793182029633e-07	TBP2	4.008	4.282	4.772	5.313	5.697	4.699	5.308	3.734	3.416	14.319	14.564	14.196	KAH0873359.1 hypothetical protein HID58_070721, partial [Brassica napus]	Genetic Information Processing	Transcription	ko03022//Basal transcription factors	K03120	-	GO:0003677//DNA binding	GO:0006352//DNA-templated transcription, initiation	--
BraA06g000940.3.1C	turquoise	Trihelix	1077.98196701423	0.983172221135567	1.03315386434778e-08	ASIL1	5.991	5.537	6.154	11.142	18.981	11.515	11.393	13.031	11.78	31.711	36.302	32.529	CAG7867768.1 unnamed protein product [Brassica rapa]	-	-	-	-	-	-	GO:0006355//regulation of transcription, DNA-templated	Trihelix
BraA06g010910.3.1C	turquoise	-	1077.53992032527	0.95278714822007	1.7063471054199e-06	OBE3	57.128	62.111	54.674	66.312	73.039	69.145	51.408	56.125	62.011	128.705	159.435	141.617	XP_009148857.1 protein OBERON 3 [Brassica rapa]	-	-	-	-	GO:0005575//cellular_component;GO:0005622//intracellular anatomical structure;GO:0005634//nucleus;GO:0043226//organelle;GO:0043227//membrane-bounded organelle;GO:0043229//intracellular organelle;GO:0043231//intracellular membrane-bounded organelle	GO:0003674//molecular_function;GO:0005488//binding;GO:0043167//ion binding;GO:0043169//cation binding;GO:0046872//metal ion binding	GO:0001708//cell fate specification;GO:0007275//multicellular organism development;GO:0007389//pattern specification process;GO:0008150//biological_process;GO:0009653//anatomical structure morphogenesis;GO:0009790//embryo development;GO:0009880//embryonic pattern specification;GO:0009888//tissue development;GO:0009933//meristem structural organization;GO:0009987//cellular process;GO:0010014//meri…	--
BraA07g033480.3.1C	turquoise	-	1077.42965772701	0.95809758378553	9.48138068377225e-07	FLXL2	10.958	9.511	11.611	9.074	12.69	10.6	10.602	9.881	12.154	34.072	42.511	35.776	XP_009105256.1 protein FLX-like 2 [Brassica rapa]	-	-	-	-	GO:0000776//kinetochore	GO:0004730//pseudouridylate synthase activity;GO:0005524//ATP binding;GO:0008134//transcription factor binding;GO:0015087//cobalt ion transmembrane transporter activity;GO:0015095//magnesium ion transmembrane transporter activity;GO:0019901//protein kinase binding;GO:0042803//protein homodimerization activity;GO:0051082//unfolded protein binding;GO:0070840//dynein complex binding	GO:0006396//RNA processing;GO:0006400//tRNA modification;GO:0006824//cobalt ion transport;GO:0007059//chromosome segregation;GO:0015693//magnesium ion transport;GO:0030261//chromosome condensation;GO:0051382//kinetochore assembly	--
BraA08g012310.3.1C	turquoise	MYB_related	1077.19791499641	0.983156190798524	1.03805630728463e-08	ADA2B	7.588	7.952	9.21	9.838	10.549	9.896	10.327	10.66	10.624	18.614	20.712	21.211	XP_009124520.1 transcriptional adapter ADA2b isoform X1 [Brassica rapa]	-	-	-	-	-	GO:0008270//zinc ion binding	-	MYB_related
BraA06g036430.3.1C	turquoise	-	1076.36070237838	0.982612388312756	1.21568990366478e-08	XRI1	7.411	7.9	12.01	12.128	12.361	13.028	11.652	10.734	11.249	26.277	24.967	24.675	XP_033129706.1 protein XRI1 isoform X5 [Brassica rapa]	-	-	-	-	-	-	-	--
BraA09g025780.3.1C	turquoise	-	1076.13852481756	0.981524654905956	1.6435889184932e-08	VPS28-2	0.812	0.512	1.075	1.426	2.29	1.499	1.814	1.787	1.635	4.483	5.659	5.267	XP_009114518.1 vacuolar protein sorting-associated protein 28 homolog 2 [Brassica rapa]	Cellular Processes	Transport and catabolism	ko04144//Endocytosis	K12184	GO:0000813//ESCRT I complex;GO:0005575//cellular_component;GO:0005622//intracellular anatomical structure;GO:0005737//cytoplasm;GO:0005768//endosome;GO:0010008//endosome membrane;GO:0012505//endomembrane system;GO:0016020//membrane;GO:0031090//organelle membrane;GO:0031410//cytoplasmic vesicle;GO:0031982//vesicle;GO:0032991//protein-containing complex;GO:0036452//ESCRT complex;GO:0043226//organel…	-	GO:0006508//proteolysis;GO:0006511//ubiquitin-dependent protein catabolic process;GO:0006807//nitrogen compound metabolic process;GO:0006810//transport;GO:0006886//intracellular protein transport;GO:0007034//vacuolar transport;GO:0008104//protein localization;GO:0008150//biological_process;GO:0008152//metabolic process;GO:0009056//catabolic process;GO:0009057//macromolecule catabolic process;GO:0…	--
MSTRG.21168	turquoise	-	1076.05811956299	0.956129117858079	1.18880234408442e-06	--	3.075	2.944	4.911	6.197	6.863	3.44	3.275	6.01	3.817	18.753	26.296	20.717	BnaC03g76170D [Brassica napus]	-	-	-	-	-	-	-	--
BraA01g023510.3.1C	turquoise	-	1074.57008416492	0.992690812962437	1.62292330110927e-10	PP2A10	2.688	2.312	2.991	6.708	7.759	7.147	8.079	8.692	7.448	22.197	24.583	24.148	XP_009101417.1 protein PHLOEM PROTEIN 2-LIKE A10 [Brassica rapa]	-	-	-	-	-	GO:0003968//RNA-directed 5'-3' RNA polymerase activity	-	--
BraA06g040840.3.1C	turquoise	-	1073.98980998774	0.982488061840243	1.25951582679006e-08	UBC2	10.032	12.129	14.197	16.724	17.864	14.721	16.768	19.214	15.707	33.755	38.456	32.818	XP_013692280.2 ubiquitin-conjugating enzyme E2 2 isoform X1 [Brassica napus]	Genetic Information Processing	Folding, sorting and degradation	ko04120//Ubiquitin mediated proteolysis	K10573	GO:0005575//cellular_component;GO:0005622//intracellular anatomical structure;GO:0005737//cytoplasm;GO:0005829//cytosol	GO:0000166//nucleotide binding;GO:0003674//molecular_function;GO:0003824//catalytic activity;GO:0004842//ubiquitin-protein transferase activity;GO:0005488//binding;GO:0005515//protein binding;GO:0005524//ATP binding;GO:0016740//transferase activity;GO:0017076//purine nucleotide binding;GO:0019787//ubiquitin-like protein transferase activity;GO:0019899//enzyme binding;GO:0030554//adenyl nucleotide…	GO:0000003//reproduction;GO:0000209//protein polyubiquitination;GO:0003006//developmental process involved in reproduction;GO:0006139//nucleobase-containing compound metabolic process;GO:0006259//DNA metabolic process;GO:0006281//DNA repair;GO:0006325//chromatin organization;GO:0006464//cellular protein modification process;GO:0006508//proteolysis;GO:0006511//ubiquitin-dependent protein catabolic…	--
BraA08g025280.3.1C	turquoise	-	1073.28003982071	0.970601631099132	1.64614298693773e-07	At1g27420	0.575	0.155	0.082	1.81	1.975	2.17	1.028	1.265	0.78	5.986	7.707	7.48	XP_009109805.1 putative F-box/kelch-repeat protein At1g27420 [Brassica rapa]	-	-	-	-	-	GO:0005515//protein binding	-	--
BraA05g023980.3.1C	turquoise	-	1073.03118208964	0.983275794477924	1.00192209330485e-08	DAD1	6.126	4.173	7.539	10.56	13.308	8.142	9.635	8.897	10.147	21.797	23.987	21.738	XP_009145197.1 dolichyl-diphosphooligosaccharide--protein glycosyltransferase subunit DAD1 [Brassica rapa]	Metabolism;Genetic Information Processing;Metabolism;Metabolism	Global and overview maps;Folding, sorting and degradation;Glycan biosynthesis and metabolism;Glycan biosynthesis and metabolism	ko01100//Metabolic pathways;ko04141//Protein processing in endoplasmic reticulum;ko00510//N-Glycan biosynthesis;ko00513//Various types of N-glycan biosynthesis	K12668;K12668;K12668;K12668	GO:0005575//cellular_component;GO:0005622//intracellular anatomical structure;GO:0005737//cytoplasm;GO:0005783//endoplasmic reticulum;GO:0005789//endoplasmic reticulum membrane;GO:0008250//oligosaccharyltransferase complex;GO:0012505//endomembrane system;GO:0016020//membrane;GO:0016021//integral component of membrane;GO:0031224//intrinsic component of membrane;GO:0031984//organelle subcompartment…	GO:0003674//molecular_function;GO:0003824//catalytic activity;GO:0004576//oligosaccharyl transferase activity;GO:0004579//dolichyl-diphosphooligosaccharide-protein glycotransferase activity;GO:0016740//transferase activity;GO:0016757//glycosyltransferase activity;GO:0016758//hexosyltransferase activity	GO:0006464//cellular protein modification process;GO:0006486//protein glycosylation;GO:0006487//protein N-linked glycosylation;GO:0006807//nitrogen compound metabolic process;GO:0008150//biological_process;GO:0008152//metabolic process;GO:0009058//biosynthetic process;GO:0009059//macromolecule biosynthetic process;GO:0009100//glycoprotein metabolic process;GO:0009101//glycoprotein biosynthetic pr…	--
BraA08g035480.3.1C	turquoise	-	1072.68974835961	0.952203520589644	1.81265663008503e-06	At1g65660	75.79	65.637	80.802	72.203	77.688	71.258	62.745	73.216	69.235	141.493	153.273	145.274	XP_009111137.3 pre-mRNA-splicing factor SLU7-A [Brassica rapa]	Genetic Information Processing	Transcription	ko03040//Spliceosome	K12819	-	-	-	--
BraA09g061510.3.1C	turquoise	-	1071.8449929456	0.984305160610577	7.30534210255806e-09	PIRL3	22.911	21.214	21.887	34.555	38.725	32.569	30.108	35.183	40.905	68.58	79.145	68.457	XP_009118040.1 plant intracellular Ras-group-related LRR protein 3 [Brassica rapa]	-	-	-	-	-	GO:0003674//molecular_function;GO:0003824//catalytic activity;GO:0004672//protein kinase activity;GO:0004674//protein serine/threonine kinase activity;GO:0005515//protein binding;GO:0016301//kinase activity;GO:0016740//transferase activity;GO:0016772//transferase activity, transferring phosphorus-containing groups;GO:0016773//phosphotransferase activity, alcohol group as acceptor;GO:0140096//cata…	GO:0006464//cellular protein modification process;GO:0006468//protein phosphorylation;GO:0006793//phosphorus metabolic process;GO:0006796//phosphate-containing compound metabolic process;GO:0006807//nitrogen compound metabolic process;GO:0007275//multicellular organism development;GO:0008150//biological_process;GO:0008152//metabolic process;GO:0009555//pollen development;GO:0009987//cellular proc…	--
BraA06g041990.3.1C	turquoise	-	1071.19528919464	0.983810111385599	8.52540397928677e-09	--	2.979	2.701	3.326	7.37	7.073	5.288	5.879	3.96	5.033	17.854	16.96	18.739	XP_013598484.1 PREDICTED: uncharacterized protein LOC106306417 [Brassica oleracea var. oleracea] [Brassica oleracea]	-	-	-	-	-	-	-	--
BraA10g024620.3.1C	turquoise	-	1071.15879176011	0.981553778215149	1.63075518458809e-08	DRM2	4.044	4.685	4.689	6.588	8.447	9.114	6.012	6.363	6.098	18.099	16.882	16.766	XP_009121653.1 DNA (cytosine-5)-methyltransferase DRM2 isoform X1 [Brassica rapa]	-	-	-	-	GO:0009379//Holliday junction helicase complex	GO:0003886//DNA (cytosine-5-)-methyltransferase activity;GO:0005524//ATP binding;GO:0008168//methyltransferase activity;GO:0009378//four-way junction helicase activity	GO:0006281//DNA repair;GO:0006304//DNA modification;GO:0006310//DNA recombination	--
BraA01g002020.3.1C	turquoise	BES1	1070.08804996208	0.95450638525018	1.42162541796467e-06	BEH2	31.416	23.267	28.581	60.98	96.069	62.696	26.57	36.829	45.333	196.609	286.698	252.559	XP_009142040.1 BES1/BZR1 homolog protein 2 [Brassica rapa]	Environmental Information Processing	Signal transduction	ko04075//Plant hormone signal transduction	K14503	-	GO:0003674//molecular_function;GO:0003676//nucleic acid binding;GO:0003677//DNA binding;GO:0003700//DNA-binding transcription factor activity;GO:0005488//binding;GO:0097159//organic cyclic compound binding;GO:0140110//transcription regulator activity;GO:1901363//heterocyclic compound binding	GO:0006139//nucleobase-containing compound metabolic process;GO:0006351//transcription, DNA-templated;GO:0006355//regulation of transcription, DNA-templated;GO:0006725//cellular aromatic compound metabolic process;GO:0006807//nitrogen compound metabolic process;GO:0007154//cell communication;GO:0007165//signal transduction;GO:0008150//biological_process;GO:0008152//metabolic process;GO:0009058//b…	BES1
BraA01g030020.3.1C	turquoise	-	1069.67550378997	0.974335240534526	8.3997904614564e-08	sst4	10.783	8.418	7.464	9.79	13.959	11.772	10.866	13.042	14.097	26.633	31.662	26.127	XP_009105109.1 uncharacterized protein LOC103831016 isoform X1 [Brassica rapa]	-	-	-	-	GO:0000322//storage vacuole;GO:0000323//lytic vacuole;GO:0000324//fungal-type vacuole;GO:0000329//fungal-type vacuole membrane;GO:0005575//cellular_component;GO:0005622//intracellular anatomical structure;GO:0005628//prospore membrane;GO:0005737//cytoplasm;GO:0005768//endosome;GO:0005773//vacuole;GO:0005774//vacuolar membrane;GO:0005813//centrosome;GO:0005815//microtubule organizing center;GO:000…	GO:0003674//molecular_function;GO:0003824//catalytic activity;GO:0005488//binding;GO:0005515//protein binding;GO:0005543//phospholipid binding;GO:0008289//lipid binding;GO:0016740//transferase activity;GO:0019787//ubiquitin-like protein transferase activity;GO:0032266//phosphatidylinositol-3-phosphate binding;GO:0035091//phosphatidylinositol binding;GO:0043167//ion binding;GO:0043168//anion bindi…	GO:0000003//reproduction;GO:0000075//cell cycle checkpoint signaling;GO:0000278//mitotic cell cycle;GO:0003006//developmental process involved in reproduction;GO:0006464//cellular protein modification process;GO:0006508//proteolysis;GO:0006511//ubiquitin-dependent protein catabolic process;GO:0006807//nitrogen compound metabolic process;GO:0006810//transport;GO:0006886//intracellular protein tran…	--
BraA06g036590.3.1C	turquoise	-	1069.05354496662	0.950613561697232	2.12912928131983e-06	--	10.402	9.385	14.285	18.302	18.738	14.737	9.728	14.639	10.017	38.688	49.952	38.121	XP_009151650.1 uncharacterized protein LOC103874963 isoform X2 [Brassica rapa]	-	-	-	-	-	-	-	--
BraA07g000940.3.1C	turquoise	C3H	1069.04379700717	0.950462338709136	2.16137160641073e-06	At2g19810	21.675	14.95	21.433	14.143	23.894	17.521	8.017	13.453	11.233	96.625	102.498	87.491	XP_009102134.1 zinc finger CCCH domain-containing protein 20 [Brassica rapa]	-	-	-	-	GO:0005575//cellular_component;GO:0005886//plasma membrane;GO:0016020//membrane;GO:0071944//cell periphery	GO:0003674//molecular_function;GO:0003676//nucleic acid binding;GO:0003677//DNA binding;GO:0003700//DNA-binding transcription factor activity;GO:0005488//binding;GO:0043167//ion binding;GO:0043169//cation binding;GO:0046872//metal ion binding;GO:0097159//organic cyclic compound binding;GO:0140110//transcription regulator activity;GO:1901363//heterocyclic compound binding	GO:0006355//regulation of transcription, DNA-templated;GO:0006950//response to stress;GO:0006979//response to oxidative stress;GO:0008150//biological_process;GO:0009889//regulation of biosynthetic process;GO:0010468//regulation of gene expression;GO:0010556//regulation of macromolecule biosynthetic process;GO:0019219//regulation of nucleobase-containing compound metabolic process;GO:0019222//regu…	C3H
BraA07g027790.3.1C	turquoise	-	1068.94338301017	0.993344855685543	1.01675116836634e-10	--	0.22	0.208	0.219	0.844	1.275	0.939	0.985	1.697	1.521	5.004	4.831	4.801	XP_009104603.1 uncharacterized protein LOC103830550 [Brassica rapa]	-	-	-	-	-	-	-	--
BraA05g007470.3.1C	turquoise	-	1068.89322328861	0.951498845701189	1.94794552397717e-06	--	18.72	16.475	19.262	17.269	19.302	16.888	15.745	18.628	18.525	34.128	38.88	33.581	XP_009143434.1 protein SSUH2 homolog isoform X2 [Brassica rapa]	-	-	-	-	-	GO:0005515//protein binding;GO:0031072//heat shock protein binding;GO:0051082//unfolded protein binding	GO:0006457//protein folding;GO:0009408//response to heat	--
BraA07g028490.3.1C	turquoise	-	1068.70311257747	0.975997741263184	6.02639872051481e-08	Rpp25l	4.896	4.697	6.546	7.88	12.109	8.227	7.049	7.257	8.8	18.018	19.485	17.886	CAF2180622.1 unnamed protein product [Brassica napus]	-	-	-	-	GO:0005634//nucleus	GO:0003676//nucleic acid binding;GO:0003677//DNA binding;GO:0004526//ribonuclease P activity	GO:0006325//chromatin organization;GO:0008033//tRNA processing	--
BraA10g012620.3.1C	turquoise	-	1068.40136132454	0.969061508692152	2.11943118647946e-07	WDR44	6.834	5.206	5.357	6.679	7.24	6.898	5.481	6.594	7.257	13.101	13.974	14.756	XP_009119955.1 WD repeat-containing protein 44 [Brassica rapa]	-	-	-	-	-	GO:0005515//protein binding	-	--
BraA04g004170.3.1C	turquoise	-	1067.91824181188	0.985609982704631	4.74365023985006e-09	At3g56620	2.134	2.235	1.513	2.408	3.189	3.441	3.201	2.851	3.287	10.817	9.636	9.666	XP_009139089.1 WAT1-related protein At3g56620 [Brassica rapa]	-	-	-	-	GO:0016020//membrane;GO:0016021//integral component of membrane	-	-	--
BraA01g036430.3.1C	turquoise	-	1066.85499079764	0.965503948657359	3.63047203811174e-07	At3g17090	20.549	21.785	23.893	27.724	28.446	24.665	24.395	24.507	26.721	42.442	49.098	39.045	XP_013609482.1 PREDICTED: probable protein phosphatase 2C 42 [Brassica oleracea var. oleracea] [Brassica oleracea]	-	-	-	-	-	GO:0003674//molecular_function;GO:0003824//catalytic activity;GO:0004721//phosphoprotein phosphatase activity;GO:0004722//protein serine/threonine phosphatase activity;GO:0005488//binding;GO:0016787//hydrolase activity;GO:0016788//hydrolase activity, acting on ester bonds;GO:0016791//phosphatase activity;GO:0042578//phosphoric ester hydrolase activity;GO:0043167//ion binding;GO:0043169//cation bi…	GO:0006464//cellular protein modification process;GO:0006470//protein dephosphorylation;GO:0006793//phosphorus metabolic process;GO:0006796//phosphate-containing compound metabolic process;GO:0006807//nitrogen compound metabolic process;GO:0008150//biological_process;GO:0008152//metabolic process;GO:0009987//cellular process;GO:0016311//dephosphorylation;GO:0019538//protein metabolic process;GO:0…	--
BraA02g009580.3.1C	turquoise	-	1065.98884153643	0.975603758252663	6.53317232677835e-08	KINB1	15.126	14.408	22.568	68.054	120.12	87.963	66.494	69.919	50.532	257.363	317.069	326.899	XP_009126510.1 SNF1-related protein kinase regulatory subunit beta-1 [Brassica rapa]	-	-	-	-	-	GO:0005515//protein binding	-	--
BraA01g039650.3.1C	turquoise	-	1065.84025269948	0.959706571228705	7.81682675510193e-07	PP2C38	11.655	10.032	9.403	11.594	12.989	9.226	10.079	11.996	14.207	30.243	38.109	30.488	XP_009120474.1 probable protein phosphatase 2C 38 [Brassica rapa]	-	-	-	-	-	GO:0016791//phosphatase activity	-	--
BraA02g021370.3.1C	turquoise	-	1065.43564674034	0.975239466549986	7.03142397931705e-08	--	5.837	5.283	6.801	7.778	13.106	8.433	9.072	13.124	10.071	41.309	41.924	29.625	CAF2139498.1 unnamed protein product [Brassica napus]	-	-	-	-	-	-	-	--
BraA09g061540.3.1C	turquoise	-	1064.85791417732	0.962696326635229	5.34335238835704e-07	LWD1	31.022	28.229	26.074	29.425	40.439	34.715	27.788	33.641	32.461	72.409	84.91	87.728	CAG7867154.1 unnamed protein product, partial [Brassica rapa]	-	-	-	-	GO:0005575//cellular_component;GO:0005622//intracellular anatomical structure;GO:0005634//nucleus;GO:0043226//organelle;GO:0043227//membrane-bounded organelle;GO:0043229//intracellular organelle;GO:0043231//intracellular membrane-bounded organelle	GO:0001067//transcription regulatory region nucleic acid binding;GO:0003674//molecular_function;GO:0003676//nucleic acid binding;GO:0003677//DNA binding;GO:0005488//binding;GO:0005515//protein binding;GO:0097159//organic cyclic compound binding;GO:1901363//heterocyclic compound binding	GO:0000003//reproduction;GO:0003006//developmental process involved in reproduction;GO:0007275//multicellular organism development;GO:0008150//biological_process;GO:0008152//metabolic process;GO:0009058//biosynthetic process;GO:0009314//response to radiation;GO:0009416//response to light stimulus;GO:0009605//response to external stimulus;GO:0009628//response to abiotic stimulus;GO:0009648//photop…	--
BraA03g046850.3.1C	turquoise	-	1064.5823195245	0.977872581357887	4.0255027740178e-08	At4g15630	0.446	0.563	0.443	1.14	1.193	1.014	1.33	0.819	0.77	4.507	4.856	5.327	XP_009136705.1 CASP-like protein 1E1 [Brassica rapa]	-	-	-	-	GO:0016020//membrane	-	-	--
BraA06g011470.3.1C	turquoise	-	1064.00556758534	0.994630691145486	3.48298880818876e-11	At1g15400	16.648	13.639	15.314	27.61	36.696	23.699	29.21	31.05	33.98	74.932	74.117	73.153	XP_009148932.1 uncharacterized protein At1g15400 [Brassica rapa]	-	-	-	-	-	-	-	--
BraA03g043930.3.1C	turquoise	-	1063.35568171753	0.964575120032446	4.13977500697518e-07	At2g17033	13.212	11.479	12.293	13.2	16.118	14.044	13.168	13.243	13.781	19.806	22.184	19.92	VDC82529.1 unnamed protein product [Brassica rapa]	-	-	-	-	GO:0005575//cellular_component;GO:0005622//intracellular anatomical structure;GO:0043226//organelle;GO:0043227//membrane-bounded organelle;GO:0043229//intracellular organelle;GO:0043231//intracellular membrane-bounded organelle	GO:0003674//molecular_function;GO:0003676//nucleic acid binding;GO:0003723//RNA binding;GO:0003824//catalytic activity;GO:0004518//nuclease activity;GO:0004519//endonuclease activity;GO:0005488//binding;GO:0005515//protein binding;GO:0016787//hydrolase activity;GO:0016788//hydrolase activity, acting on ester bonds;GO:0097159//organic cyclic compound binding;GO:1901363//heterocyclic compound bindi…	GO:0006139//nucleobase-containing compound metabolic process;GO:0006725//cellular aromatic compound metabolic process;GO:0006807//nitrogen compound metabolic process;GO:0008150//biological_process;GO:0008152//metabolic process;GO:0009451//RNA modification;GO:0009987//cellular process;GO:0016070//RNA metabolic process;GO:0034641//cellular nitrogen compound metabolic process;GO:0043170//macromolecu…	--
BraA04g002110.3.1C	turquoise	-	1062.94749254154	0.977507490476969	4.36605706894009e-08	--	7.022	4.272	9.21	8.327	9.676	8.69	7.396	10.394	8.583	28.244	24.637	22.64	XP_009138847.1 E3 ubiquitin-protein ligase RNF25 isoform X3 [Brassica rapa]	-	-	-	-	GO:0005575//cellular_component;GO:0005622//intracellular anatomical structure;GO:0005634//nucleus;GO:0005680//anaphase-promoting complex;GO:0005737//cytoplasm;GO:0005829//cytosol;GO:0043226//organelle;GO:0043227//membrane-bounded organelle;GO:0043229//intracellular organelle;GO:0043231//intracellular membrane-bounded organelle	GO:0003674//molecular_function;GO:0003824//catalytic activity;GO:0004842//ubiquitin-protein transferase activity;GO:0005488//binding;GO:0005515//protein binding;GO:0008134//transcription factor binding;GO:0008270//zinc ion binding;GO:0016740//transferase activity;GO:0019787//ubiquitin-like protein transferase activity;GO:0043167//ion binding;GO:0043169//cation binding;GO:0046872//metal ion bindin…	GO:0006355//regulation of transcription, DNA-templated;GO:0006464//cellular protein modification process;GO:0006807//nitrogen compound metabolic process;GO:0008150//biological_process;GO:0008152//metabolic process;GO:0009889//regulation of biosynthetic process;GO:0009987//cellular process;GO:0010468//regulation of gene expression;GO:0010556//regulation of macromolecule biosynthetic process;GO:001…	--
BraA02g041990.3.1C	turquoise	FAR1	1062.68489182575	0.970155842195734	1.77346110629841e-07	FRS10	5.934	5.065	5.848	6.279	6.539	5.798	5.154	7.442	6.766	11.623	12.228	10.882	XP_009129835.1 putative protein FAR1-RELATED SEQUENCE 10 [Brassica rapa]	-	-	-	-	-	GO:0003674//molecular_function;GO:0005488//binding;GO:0008270//zinc ion binding;GO:0043167//ion binding;GO:0043169//cation binding;GO:0046872//metal ion binding;GO:0046914//transition metal ion binding	GO:0006355//regulation of transcription, DNA-templated;GO:0008150//biological_process;GO:0009889//regulation of biosynthetic process;GO:0010468//regulation of gene expression;GO:0010556//regulation of macromolecule biosynthetic process;GO:0019219//regulation of nucleobase-containing compound metabolic process;GO:0019222//regulation of metabolic process;GO:0031323//regulation of cellular metabolic…	FAR1
BraA04g028590.3.1C	turquoise	-	1062.62217448524	0.969884492861062	1.85471532364237e-07	--	8.928	10.411	9.914	16.361	14.566	11.102	7.849	9.398	12.573	56.629	47.29	50.812	XP_009141793.2 protein NUCLEAR FUSION DEFECTIVE 4 [Brassica rapa]	-	-	-	-	-	GO:0022857//transmembrane transporter activity	GO:0055085//transmembrane transport	--
BraA10g032520.3.1C	turquoise	-	1062.59470855554	0.984367560571565	7.16201769852638e-09	EXO70A1	36.386	33.208	35.582	41.578	48.476	42.069	42.374	51.29	54.492	86.042	95.299	90.175	CAG7912108.1 unnamed protein product, partial [Brassica rapa]	-	-	-	-	GO:0000145//exocyst;GO:0005575//cellular_component;GO:0005576//extracellular region;GO:0005618//cell wall;GO:0005622//intracellular anatomical structure;GO:0005737//cytoplasm;GO:0005801//cis-Golgi network;GO:0005829//cytosol;GO:0005856//cytoskeleton;GO:0005886//plasma membrane;GO:0005938//cell cortex;GO:0009524//phragmoplast;GO:0016020//membrane;GO:0030312//external encapsulating structure;GO:003…	-	GO:0006810//transport;GO:0006886//intracellular protein transport;GO:0006887//exocytosis;GO:0008150//biological_process;GO:0009987//cellular process;GO:0016192//vesicle-mediated transport;GO:0032940//secretion by cell;GO:0046903//secretion;GO:0051179//localization;GO:0051234//establishment of localization	--
BraA09g029510.3.1C	turquoise	-	1061.82796447806	0.966868287982156	2.97396575651167e-07	DDB_G0269284	1.769	2.009	1.405	1.468	4.2	2.211	2.319	2.336	2.444	20.202	19.123	14.043	RID45878.1 hypothetical protein BRARA_I02572 [Brassica rapa]	-	-	-	-	-	GO:0003682//chromatin binding	-	--
BraA08g013870.3.1C	turquoise	-	1061.82749748912	0.978509847926089	3.48200138876465e-08	--	4.276	3.332	3.682	23.548	36.953	33.702	39.618	41.79	23.165	325.284	303.952	358.664	XP_009108415.1 uncharacterized protein LOC103834108 isoform X1 [Brassica rapa]	-	-	-	-	-	-	-	--
BraA03g032940.3.1C	turquoise	-	1060.24065147122	0.943913437052153	3.97657124094107e-06	BPM2	21.811	19.971	20.11	19.405	26.435	20.381	17.101	17.572	18.877	46.274	55.099	47.579	XP_009134877.1 BTB/POZ and MATH domain-containing protein 2 [Brassica rapa]	-	-	-	-	-	GO:0005515//protein binding	-	--
BraA01g023270.3.1C	turquoise	-	1059.68301404385	0.971700868044922	1.36308027541197e-07	FBL16	19.986	22.43	23.747	27.806	38.11	36.563	22.374	26.631	29.167	65.723	63.29	65.884	XP_009101674.1 F-box/LRR-repeat protein 16 [Brassica rapa]	-	-	-	-	GO:0005575//cellular_component;GO:0005622//intracellular anatomical structure;GO:0005737//cytoplasm	GO:0003674//molecular_function;GO:0003824//catalytic activity;GO:0004842//ubiquitin-protein transferase activity;GO:0005515//protein binding;GO:0016740//transferase activity;GO:0019787//ubiquitin-like protein transferase activity;GO:0140096//catalytic activity, acting on a protein	GO:0006464//cellular protein modification process;GO:0006807//nitrogen compound metabolic process;GO:0008150//biological_process;GO:0008152//metabolic process;GO:0009987//cellular process;GO:0016567//protein ubiquitination;GO:0019538//protein metabolic process;GO:0032446//protein modification by small protein conjugation;GO:0036211//protein modification process;GO:0043170//macromolecule metabolic…	--

## Sheet: M2
GeneID	module	TF_family	All.kWithin	module-MM	module-pvalue	Symbol	A6-1	A6-2	A6-3	A9-1	A9-2	A9-3	A12-1	A12-2	A12-3	A15-1	A15-2	A15-3	Description	KEGG_A_class	KEGG_B_class	Pathway	K_ID	GO Component	GO Function	GO Process	TF_family
BraA04g024980.3.1C	blue	-	1188.50713882153	0.994982984375876	2.48223513707766e-11	PXG3	496.237	444.659	474.513	37.089	50.51	47.83	50.483	68.802	70.295	77.222	100.238	40.645	XP_009141309.2 probable peroxygenase 3 [Brassica rapa]	Metabolism	Lipid metabolism	ko00073//Cutin, suberine and wax biosynthesis	K17991	-	-	-	--
BraA06g020160.3.1C	blue	-	1182.81239366935	0.998779338868363	2.12981750800922e-14	At3g47420	123.548	117.766	122.51	13.198	16.488	14.494	6.494	9.299	15.651	18.136	14.931	11.982	XP_009149916.1 putative glycerol-3-phosphate transporter 1 [Brassica rapa]	-	-	-	-	GO:0005575//cellular_component;GO:0005887//integral component of plasma membrane;GO:0016020//membrane;GO:0016021//integral component of membrane;GO:0031224//intrinsic component of membrane	GO:0003674//molecular_function;GO:0005215//transporter activity;GO:0015169//glycerol-3-phosphate transmembrane transporter activity;GO:0015514//nitrite efflux transmembrane transporter activity;GO:0022857//transmembrane transporter activity;GO:0042910//xenobiotic transmembrane transporter activity	GO:0006810//transport;GO:0006855//xenobiotic transmembrane transport;GO:0008150//biological_process;GO:0008643//carbohydrate transport;GO:0015707//nitrite transport;GO:0015794//glycerol-3-phosphate transmembrane transport;GO:0042592//homeostatic process;GO:0042908//xenobiotic transport;GO:0048878//chemical homeostasis;GO:0050801//ion homeostasis;GO:0051179//localization;GO:0051234//establishment …	--
BraA06g045930.3.1C	blue	-	1182.41682569704	0.990128753237759	7.26025868463978e-10	--	190.472	192.959	171.498	14.691	15.399	14.351	13.641	17.871	20.629	32.378	33.125	22.061	CAF2091907.1 unnamed protein product [Brassica napus]	-	-	-	-	-	GO:0005509//calcium ion binding	-	--
BraA08g034370.3.1C	blue	-	1181.53683950524	0.997108070818336	1.58523783342844e-12	RPD1	34.997	35.375	36.597	1.39	2.204	1.018	1.602	2.254	3.387	2.827	3.133	2.856	CAG7900180.1 unnamed protein product [Brassica rapa]	-	-	-	-	-	-	-	--
BraA02g015750.3.1C	blue	-	1181.30326293796	0.989454692174761	1.00901716608614e-09	LTI65	6565.19	6184.26	5456.84	40.949	36.253	43.717	97.824	68.107	127.345	525.606	312.14	173.14	XP_009127244.1 low-temperature-induced 65 kDa protein isoform X1 [Brassica rapa]	-	-	-	-	-	-	-	--
BraA01g009950.3.1C	blue	-	1180.63072193872	0.990020923980228	7.66417410462096e-10	--	65.382	58.528	55.23	6.755	7.41	7.812	9.202	7.527	9.553	9.745	10.141	6.312	XP_009131909.1 uncharacterized protein LOC103856548 isoform X1 [Brassica rapa]	-	-	-	-	-	-	-	--
BraA03g024050.3.1C	blue	-	1180.56275554324	0.992591216708945	1.73626009896056e-10	--	7.771	7.155	7.143	0.2	0.279	0.044	0.699	0.344	0.495	0.543	0.479	0.528	XP_009133747.1 protein CELLULOSE SYNTHASE INTERACTIVE 1 [Brassica rapa]	-	-	-	-	GO:0000221//vacuolar proton-transporting V-type ATPase, V1 domain	GO:0004631//phosphomevalonate kinase activity;GO:0005515//protein binding;GO:0046961//proton-transporting ATPase activity, rotational mechanism	GO:0016126//sterol biosynthetic process;GO:0019287//isopentenyl diphosphate biosynthetic process, mevalonate pathway;GO:1902600//proton transmembrane transport	--
BraA04g023830.3.1C	blue	DBB	1180.51295017198	0.996298551429844	5.43786061485496e-12	BBX25	30.429	27.564	28.561	0	0.42	0.301	0.211	0.389	0.203	0	0.12	0	XP_009141168.1 B-box zinc finger protein 25 isoform X1 [Brassica rapa]	-	-	-	-	-	GO:0008270//zinc ion binding	-	DBB
BraA10g003040.3.1C	blue	-	1180.06143342194	0.993456882997475	9.34183122787323e-11	At1g04570	165.693	150.091	144.922	0.253	0.516	0.135	0.283	0.87	0.273	0.1	0.054	0	XP_009119279.1 probable folate-biopterin transporter 8, chloroplastic isoform X1 [Brassica rapa]	-	-	-	-	GO:0005887//integral component of plasma membrane	GO:0015295//solute:proton symporter activity;GO:0022857//transmembrane transporter activity	GO:0006810//transport;GO:0055085//transmembrane transport	--
BraA09g016250.3.1C	blue	-	1178.16228375982	0.994910072301048	2.6676008109407e-11	CDS1	123.197	118.308	113.676	27.882	31.379	30.55	24.921	30.009	26.571	29.436	27.5	26.591	XP_009113080.1 phosphatidate cytidylyltransferase 1 [Brassica rapa]	Metabolism;Metabolism;Metabolism;Environmental Information Processing	Global and overview maps;Global and overview maps;Lipid metabolism;Signal transduction	ko01100//Metabolic pathways;ko01110//Biosynthesis of secondary metabolites;ko00564//Glycerophospholipid metabolism;ko04070//Phosphatidylinositol signaling system	K00981;K00981;K00981;K00981	GO:0005741//mitochondrial outer membrane;GO:0016021//integral component of membrane	GO:0003924//GTPase activity	GO:0008053//mitochondrial fusion	--
BraA07g036380.3.1C	blue	-	1177.87387260552	0.996932713182693	2.12716426590813e-12	--	44.934	42.677	44.257	0.815	0.303	0.145	0.304	1.498	1.175	0.161	0	0	XP_009105733.2 uncharacterized protein LOC103831599 [Brassica rapa]	-	-	-	-	-	GO:0005515//protein binding	-	--
BraA08g023260.3.1C	blue	-	1177.66408062309	0.991470136077964	3.5057174083077e-10	HIPP26	452.571	383.511	382.848	20.681	19.884	17.456	19.133	16.043	18.152	44.889	29.925	28.296	XP_009109542.1 heavy metal-associated isoprenylated plant protein 26 [Brassica rapa]	-	-	-	-	-	GO:0005507//copper ion binding;GO:0045340//mercury ion binding;GO:0046872//metal ion binding	GO:0006825//copper ion transport;GO:0015694//mercury ion transport	--
BraA05g012570.3.1C	blue	-	1177.15626575012	0.998915219965871	1.18079260946596e-14	B3GALT3	134.564	127.127	142.425	16.266	19.69	15.181	13.072	16.552	21.232	23.225	26.369	14.351	XP_009143988.1 probable beta-1,3-galactosyltransferase 3 isoform X1 [Brassica rapa]	-	-	-	-	GO:0000139//Golgi membrane;GO:0005575//cellular_component;GO:0005622//intracellular anatomical structure;GO:0005737//cytoplasm;GO:0005794//Golgi apparatus;GO:0012505//endomembrane system;GO:0016020//membrane;GO:0016021//integral component of membrane;GO:0031090//organelle membrane;GO:0031224//intrinsic component of membrane;GO:0031984//organelle subcompartment;GO:0043226//organelle;GO:0043227//me…	GO:0003674//molecular_function;GO:0003824//catalytic activity;GO:0008378//galactosyltransferase activity;GO:0016740//transferase activity;GO:0016757//glycosyltransferase activity;GO:0016758//hexosyltransferase activity	GO:0006464//cellular protein modification process;GO:0006486//protein glycosylation;GO:0006807//nitrogen compound metabolic process;GO:0008150//biological_process;GO:0008152//metabolic process;GO:0009058//biosynthetic process;GO:0009059//macromolecule biosynthetic process;GO:0009100//glycoprotein metabolic process;GO:0009101//glycoprotein biosynthetic process;GO:0009987//cellular process;GO:00195…	--
BraA10g014410.3.1C	blue	-	1177.1210987027	0.989522909432507	9.76911704394773e-10	SFH14	22.797	19.584	19.643	1.233	1.444	1.544	2.216	3.148	3.127	2.527	2.432	1.299	CDY17397.1 BnaA10g10310D [Brassica napus]	-	-	-	-	GO:0000139//Golgi membrane;GO:0005575//cellular_component;GO:0005622//intracellular anatomical structure;GO:0005737//cytoplasm;GO:0005794//Golgi apparatus;GO:0005886//plasma membrane;GO:0012505//endomembrane system;GO:0016020//membrane;GO:0031090//organelle membrane;GO:0031984//organelle subcompartment;GO:0043226//organelle;GO:0043227//membrane-bounded organelle;GO:0043229//intracellular organell…	-	GO:0006810//transport;GO:0008104//protein localization;GO:0008150//biological_process;GO:0015031//protein transport;GO:0015833//peptide transport;GO:0033036//macromolecule localization;GO:0042886//amide transport;GO:0045184//establishment of protein localization;GO:0051179//localization;GO:0051234//establishment of localization;GO:0071702//organic substance transport;GO:0071705//nitrogen compound…	--
MSTRG.198	blue	-	1176.83314642753	0.994863492689108	2.79169870924957e-11	TLP1	50.092	52.062	49.413	0.933	0.813	0.622	1.904	1.071	1.785	1.728	1.552	1.468	thaumatin-like protein 1 [Brassica rapa]	-	-	-	-	GO:0031224//intrinsic component of membrane	-	GO:0043207//response to external biotic stimulus	--
BraA09g037890.3.1C	blue	-	1176.44768031003	0.992523964892706	1.81630245540693e-10	PUB45	19.101	15.694	16.635	0.702	0.777	0.744	0.562	0.615	1.235	2.379	1.068	0.87	XP_009113728.1 U-box domain-containing protein 45 isoform X2 [Brassica rapa]	-	-	-	-	GO:0000109//nucleotide-excision repair complex	GO:0004842//ubiquitin-protein transferase activity;GO:0008270//zinc ion binding	GO:0006289//nucleotide-excision repair;GO:0016567//protein ubiquitination	--
MSTRG.3357	blue	-	1176.02422152401	0.994640624682475	3.45094638057584e-11	KIN2	5704.89	5622.09	5425.21	158.347	220.47	169.749	243.815	298.804	410.385	134.096	83.096	48.574	stress-induced protein KIN2 [Brassica rapa]	-	-	-	-	GO:0009536//plastid;GO:0016020//membrane	-	GO:0001101//response to acid chemical;GO:0007165//signal transduction;GO:0009409//response to cold;GO:0009827//plant-type cell wall modification	--
BraA03g041950.3.1C	blue	-	1176.01479441617	0.997767246804783	4.35348800166921e-13	CYP82G1	69.069	63.155	68.604	0.265	0.788	0.236	0.099	0.183	0.286	0.052	0.056	0	XP_009136105.1 cytochrome P450 82G1 [Brassica rapa]	Metabolism;Metabolism	Global and overview maps;Metabolism of terpenoids and polyketides	ko01110//Biosynthesis of secondary metabolites;ko00904//Diterpenoid biosynthesis	K17961;K17961	GO:0005575//cellular_component;GO:0016020//membrane;GO:0016021//integral component of membrane;GO:0031224//intrinsic component of membrane	GO:0003674//molecular_function;GO:0003824//catalytic activity;GO:0003964//RNA-directed DNA polymerase activity;GO:0004497//monooxygenase activity;GO:0005488//binding;GO:0005506//iron ion binding;GO:0016491//oxidoreductase activity;GO:0016705//oxidoreductase activity, acting on paired donors, with incorporation or reduction of molecular oxygen;GO:0016709//oxidoreductase activity, acting on paired …	GO:0000373//Group II intron splicing;GO:0006629//lipid metabolic process;GO:0006720//isoprenoid metabolic process;GO:0006721//terpenoid metabolic process;GO:0006950//response to stress;GO:0006952//defense response;GO:0008150//biological_process;GO:0008152//metabolic process;GO:0008299//isoprenoid biosynthetic process;GO:0008610//lipid biosynthetic process;GO:0009058//biosynthetic process;GO:00099…	--
BraA05g006220.3.1C	blue	-	1174.74398092917	0.987523342559946	2.3317897646056e-09	P5CSA	2145.74	1816.37	1728.15	28.586	29.502	37.676	67.604	117.777	111.884	264.342	136.929	10.074	XP_009143283.2 delta-1-pyrroline-5-carboxylate synthase A isoform X1 [Brassica rapa]	Metabolism;Metabolism;Metabolism;Metabolism	Global and overview maps;Global and overview maps;Global and overview maps;Amino acid metabolism	ko01100//Metabolic pathways;ko01110//Biosynthesis of secondary metabolites;ko01230//Biosynthesis of amino acids;ko00330//Arginine and proline metabolism	K12657;K12657;K12657;K12657	-	GO:0003991//acetylglutamate kinase activity;GO:0004072//aspartate kinase activity;GO:0004349//glutamate 5-kinase activity;GO:0004350//glutamate-5-semialdehyde dehydrogenase activity;GO:0008804//carbamate kinase activity;GO:0016491//oxidoreductase activity;GO:0017084//delta1-pyrroline-5-carboxylate synthetase activity;GO:0033862//UMP kinase activity	GO:0006520//cellular amino acid metabolic process;GO:0006561//proline biosynthetic process;GO:0006592//ornithine biosynthetic process;GO:0009089//lysine biosynthetic process via diaminopimelate;GO:0015949//nucleobase-containing small molecule interconversion	--
BraA08g026580.3.1C	blue	-	1173.68848292404	0.99003728405452	7.60176314115219e-10	At1g27200	6.384	6.28	5.682	0.34	0.135	0.648	0.453	0.334	0.393	0.863	0.568	0.631	XP_033132531.1 glycosyltransferase family 92 protein At1g27200 [Brassica rapa]	-	-	-	-	-	-	-	--
BraA10g019890.3.1C	blue	-	1170.41386192092	0.992696857833964	1.61623973997825e-10	SUS1	979.926	989.198	919.445	20.94	22.607	26.892	47.46	58.628	54.519	13.583	9.709	6.834	XP_009120766.2 sucrose synthase 1 [Brassica rapa]	Metabolism;Metabolism;Metabolism	Global and overview maps;Global and overview maps;Carbohydrate metabolism	ko01100//Metabolic pathways;ko01110//Biosynthesis of secondary metabolites;ko00500//Starch and sucrose metabolism	K00695;K00695;K00695	-	GO:0004373//glycogen (starch) synthase activity;GO:0008194//UDP-glycosyltransferase activity;GO:0009011//starch synthase activity;GO:0016157//sucrose synthase activity;GO:0016757//glycosyltransferase activity	GO:0005978//glycogen biosynthetic process;GO:0005985//sucrose metabolic process;GO:0009058//biosynthetic process;GO:0010125//mycothiol biosynthetic process;GO:0071793//bacillithiol biosynthetic process	--
BraA02g042430.3.1C	blue	-	1168.54141278049	0.993710729657315	7.66821165442128e-11	PPC6-7	51.859	57.08	54.844	4.633	3.971	4.637	4.796	4.741	7.37	10.802	8.017	4.942	XP_009129890.1 probable protein phosphatase 2C 73 [Brassica rapa]	-	-	-	-	GO:0005576//extracellular region	GO:0016791//phosphatase activity	GO:0008219//cell death	--
BraA01g015590.3.1C	blue	-	1168.32106993198	0.98923850804479	1.11636845666676e-09	HVA22D	45.389	44.918	38.992	1.71	1.458	3.297	0.798	0	1.284	4.929	3.339	3.243	KAF3530287.1 hypothetical protein DY000_02038248 [Brassica cretica]	-	-	-	-	-	-	-	--
BraA09g064420.3.1C	blue	-	1167.58994975772	0.992207291717987	2.2337970831994e-10	TBP2	19.766	18.626	19.438	3.074	3.587	3.683	2.582	3.882	6.089	4.002	4.728	4.076	XP_009118521.2 nucleolin 1 isoform X5 [Brassica rapa]	-	-	-	-	-	GO:0003676//nucleic acid binding;GO:0003677//DNA binding;GO:0008194//UDP-glycosyltransferase activity	GO:0006352//DNA-templated transcription, initiation	--
BraA02g012760.3.1C	blue	-	1166.78275532298	0.995973178613867	8.28219490581788e-12	ACA8	717.031	754.824	736.144	48.94	46.829	52.231	48.878	48.288	46.423	42.827	37.734	36.223	CAF2137417.1 unnamed protein product [Brassica napus]	-	-	-	-	GO:0031004//potassium ion-transporting ATPase complex	GO:0005375//copper ion transmembrane transporter activity;GO:0005388//P-type calcium transporter activity;GO:0005516//calmodulin binding;GO:0008556//P-type potassium transmembrane transporter activity;GO:0008967//phosphoglycolate phosphatase activity;GO:0015434//ABC-type cadmium transporter activity;GO:0015444//P-type magnesium transporter activity;GO:0016787//hydrolase activity;GO:0042625//ATPas…	GO:0006545//glycine biosynthetic process;GO:0006564//L-serine biosynthetic process;GO:0006813//potassium ion transport;GO:0006816//calcium ion transport;GO:0006825//copper ion transport;GO:0008152//metabolic process;GO:0015691//cadmium ion transport;GO:0015693//magnesium ion transport;GO:0030001//metal ion transport	--
BraA03g022430.3.1C	blue	-	1166.37446970419	0.994506795232151	3.90300605092207e-11	COR15A	5397.4	5747.19	5516.9	28.935	27.254	21.847	176.204	84.635	242.301	21.632	4.865	8.662	XP_009133542.1 protein COLD-REGULATED 15B, chloroplastic [Brassica rapa]	-	-	-	-	GO:0009288//bacterial-type flagellum	GO:0003824//catalytic activity	GO:0050920//regulation of chemotaxis	--
BraA05g005420.3.1C	blue	-	1166.17289043232	0.987848237398424	2.04470562827623e-09	DBP	364.506	354.648	343.78	46.968	59.532	54.083	74.622	74.862	68.864	114.564	64.276	76.789	XP_009143176.1 remorin [Brassica rapa]	-	-	-	-	GO:0005575//cellular_component;GO:0005886//plasma membrane;GO:0016020//membrane;GO:0071944//cell periphery	-	-	--
BraA09g006560.3.1C	blue	-	1165.69249859582	0.993079844234619	1.2354191373578e-10	RUP2	9.995	10.492	9.92	0.15	0.278	0.333	0.279	1.031	0.472	0.148	0.239	0.304	KAG5381997.1 hypothetical protein IGI04_033467 [Brassica rapa subsp. trilocularis] [Brassica rapa]	Genetic Information Processing;Organismal Systems	Folding, sorting and degradation;Environmental adaptation	ko04120//Ubiquitin mediated proteolysis;ko04712//Circadian rhythm - plant	K10143;K10143	GO:0000151//ubiquitin ligase complex;GO:0005575//cellular_component;GO:0005622//intracellular anatomical structure;GO:0005634//nucleus;GO:0005737//cytoplasm;GO:0005829//cytosol;GO:0031461//cullin-RING ubiquitin ligase complex;GO:0032991//protein-containing complex;GO:0043226//organelle;GO:0043227//membrane-bounded organelle;GO:0043229//intracellular organelle;GO:0043231//intracellular membrane-bo…	GO:0005515//protein binding	GO:0000003//reproduction;GO:0003006//developmental process involved in reproduction;GO:0006996//organelle organization;GO:0007275//multicellular organism development;GO:0008150//biological_process;GO:0009314//response to radiation;GO:0009411//response to UV;GO:0009416//response to light stimulus;GO:0009628//response to abiotic stimulus;GO:0009657//plastid organization;GO:0009658//chloroplast orga…	--
BraA08g030770.3.1C	blue	-	1164.69751019849	0.984715795037258	6.40279260124025e-09	NRP1	2168.02	2035.95	1691.87	31.036	27.403	29.463	63.582	77.487	63.725	134.494	83.815	42.126	XP_009110568.1 nodulin-related protein 1-like [Brassica rapa]	-	-	-	-	-	-	-	--
BraA03g063350.3.1C	blue	-	1164.62638967587	0.984565328791778	6.72252661653279e-09	AAP1	29.186	27.172	23.847	1.459	0.626	1.348	1.833	1.354	1.466	5.213	3.526	2.098	XP_009138576.1 amino acid permease 1 [Brassica rapa]	-	-	-	-	-	-	-	--
BraA07g039400.3.1C	blue	MYB	1164.28772062698	0.995357916765182	1.68442684046063e-11	MYB96	39.743	34.383	37.923	2.608	2.955	2.755	1.825	2.903	5.286	3.221	1.475	0.199	KAG5380994.1 hypothetical protein IGI04_028836, partial [Brassica rapa subsp. trilocularis] [Brassica rapa]	-	-	-	-	-	-	-	MYB
BraA01g025730.3.1C	blue	-	1164.04890139077	0.996713500734513	3.00287962022271e-12	TET3	396.546	401.728	438.633	65.579	84.771	85.694	91.654	92.727	97.829	98.19	95.872	75.176	XP_009150196.1 tetraspanin-3 [Brassica rapa]	-	-	-	-	GO:0005575//cellular_component;GO:0005576//extracellular region;GO:0005886//plasma membrane;GO:0005911//cell-cell junction;GO:0009506//plasmodesma;GO:0016020//membrane;GO:0016021//integral component of membrane;GO:0030054//cell junction;GO:0031224//intrinsic component of membrane;GO:0055044//symplast;GO:0071944//cell periphery	GO:0005216//ion channel activity	GO:0006811//ion transport;GO:0055085//transmembrane transport	--
BraA09g059010.3.1C	blue	-	1163.24223576619	0.99452415721942	3.84182632693159e-11	--	326.218	358.359	338.331	2.163	0.67	1.764	2.691	2.692	6.333	1.247	1.919	2.344	XP_009117739.2 uncharacterized protein LOC103842825 isoform X2 [Brassica rapa]	-	-	-	-	-	-	-	--
BraA04g018110.3.1C	blue	ERF	1162.45176629186	0.988764925138884	1.38350505577816e-09	ERF008	12.229	11.415	11.317	1.266	2.354	1.69	2.954	2.182	1.711	2.971	2.359	1.929	XP_009140458.1 ethylene-responsive transcription factor ERF008 [Brassica rapa]	-	-	-	-	GO:0005575//cellular_component;GO:0005622//intracellular anatomical structure;GO:0005634//nucleus;GO:0043226//organelle;GO:0043227//membrane-bounded organelle;GO:0043229//intracellular organelle;GO:0043231//intracellular membrane-bounded organelle	GO:0003674//molecular_function;GO:0003676//nucleic acid binding;GO:0003677//DNA binding;GO:0003700//DNA-binding transcription factor activity;GO:0005488//binding;GO:0097159//organic cyclic compound binding;GO:0140110//transcription regulator activity;GO:1901363//heterocyclic compound binding	GO:0000160//phosphorelay signal transduction system;GO:0006139//nucleobase-containing compound metabolic process;GO:0006351//transcription, DNA-templated;GO:0006355//regulation of transcription, DNA-templated;GO:0006725//cellular aromatic compound metabolic process;GO:0006807//nitrogen compound metabolic process;GO:0007154//cell communication;GO:0007165//signal transduction;GO:0008150//biological…	ERF
BraA07g037160.3.1C	blue	-	1162.25374393388	0.990407534216769	6.29427748021243e-10	IP5P3	99.758	92.358	96.875	14.639	16.422	17.688	20.471	20.895	19.799	28.732	15.716	24.217	XP_009105828.1 type IV inositol polyphosphate 5-phosphatase 3 [Brassica rapa]	-	-	-	-	-	GO:0004767//sphingomyelin phosphodiesterase activity	-	--
BraA07g029100.3.1C	blue	MYB	1161.9684543313	0.988207199099791	1.76108475051444e-09	MYB96	7.211	7.299	6.324	0.401	0.448	0.643	0.674	0.554	0.362	1.111	0.342	0.457	XP_009104754.1 myb-related protein 306 [Brassica rapa]	-	-	-	-	-	-	-	MYB
BraA07g038490.3.1C	blue	-	1161.8913169094	0.99820813755345	1.45036217479023e-13	DDB_G0269086	83.043	83.782	87.464	8.006	6.079	6.529	3.362	3.756	5.77	3.692	6.465	2.006	XP_009106009.1 monoacylglycerol lipase [Brassica rapa]	Metabolism;Metabolism	Global and overview maps;Lipid metabolism	ko01100//Metabolic pathways;ko00561//Glycerolipid metabolism	K01054;K01054	-	GO:0003674//molecular_function;GO:0003824//catalytic activity;GO:0008236//serine-type peptidase activity;GO:0016787//hydrolase activity;GO:0047570//3-oxoadipate enol-lactonase activity;GO:0070205//2-succinyl-6-hydroxy-2,4-cyclohexadiene-1-carboxylate synthase activity	GO:0006508//proteolysis;GO:0009102//biotin biosynthetic process;GO:0009234//menaquinone biosynthetic process;GO:0015979//photosynthesis;GO:0042952//beta-ketoadipate pathway	--
BraA05g008410.3.1C	blue	-	1161.88056839275	0.987802424486632	2.08338087076367e-09	METK3	921.857	892.271	777.538	127.822	108.285	126.54	130.12	90.941	120.099	134.975	115.345	113.484	XP_033146981.1 S-adenosylmethionine synthase 3 [Brassica rapa]	Metabolism;Metabolism;Metabolism;Metabolism;Metabolism	Global and overview maps;Global and overview maps;Global and overview maps;Amino acid metabolism;Biosynthesis of other secondary metabolites	ko01100//Metabolic pathways;ko01110//Biosynthesis of secondary metabolites;ko01230//Biosynthesis of amino acids;ko00270//Cysteine and methionine metabolism;ko00999//Biosynthesis of various plant secondary metabolites	K00789;K00789;K00789;K00789;K00789	GO:0005575//cellular_component;GO:0005622//intracellular anatomical structure;GO:0005634//nucleus;GO:0005737//cytoplasm;GO:0005829//cytosol;GO:0005886//plasma membrane;GO:0005911//cell-cell junction;GO:0009506//plasmodesma;GO:0016020//membrane;GO:0030054//cell junction;GO:0043226//organelle;GO:0043227//membrane-bounded organelle;GO:0043229//intracellular organelle;GO:0043231//intracellular membra…	GO:0000166//nucleotide binding;GO:0003674//molecular_function;GO:0003824//catalytic activity;GO:0004478//methionine adenosyltransferase activity;GO:0005488//binding;GO:0005507//copper ion binding;GO:0005524//ATP binding;GO:0016740//transferase activity;GO:0016765//transferase activity, transferring alkyl or aryl (other than methyl) groups;GO:0017076//purine nucleotide binding;GO:0030554//adenyl n…	GO:0000003//reproduction;GO:0000902//cell morphogenesis;GO:0000904//cell morphogenesis involved in differentiation;GO:0003006//developmental process involved in reproduction;GO:0006556//S-adenosylmethionine biosynthetic process;GO:0006725//cellular aromatic compound metabolic process;GO:0006730//one-carbon metabolic process;GO:0006790//sulfur compound metabolic process;GO:0008150//biological_proc…	--
BraA02g006350.3.1C	blue	CO-like	1161.61622114417	0.996506557962675	4.07368975101482e-12	COL1	91.299	87.238	92.128	5.513	5.686	5.288	5.225	6.433	5.742	0.766	3.485	0.35	XP_009126071.1 zinc finger protein CONSTANS-LIKE 1 [Brassica rapa]	-	-	-	-	-	GO:0003674//molecular_function;GO:0005515//protein binding;GO:0008270//zinc ion binding	GO:0043571//maintenance of CRISPR repeat elements	CO-like
BraA01g005810.3.1C	blue	-	1160.71964105328	0.989004929297642	1.24241157491213e-09	--	301.016	298.16	257.443	9.964	10.204	13.073	10.915	9.291	14.732	3.853	2.691	2.67	XP_009126311.1 golgin subfamily A member 6-like protein 7 [Brassica rapa]	-	-	-	-	-	GO:0005524//ATP binding	GO:0007059//chromosome segregation;GO:0030261//chromosome condensation	--
BraA09g048180.3.1C	blue	-	1159.71749179179	0.993309932280496	1.04364914007155e-10	--	140.193	140.399	132.602	8.151	5.433	7.115	5.74	7.908	6.927	0.456	0.328	0.5	XP_009116326.1 uncharacterized protein LOC103841538 [Brassica rapa]	-	-	-	-	GO:0005634//nucleus	GO:0003677//DNA binding;GO:0008270//zinc ion binding	GO:0045893//positive regulation of transcription, DNA-templated	--
BraA03g015220.3.1C	blue	-	1159.51169005682	0.994523007527505	3.84585372921093e-11	RS41	100.59	101.453	100.067	16.333	15.817	17.154	10.16	11.033	9.468	17.484	22.06	18.863	XP_009132562.1 serine/arginine-rich splicing factor RS41 isoform X1 [Brassica rapa]	Genetic Information Processing	Transcription	ko03040//Spliceosome	K12893	GO:0005575//cellular_component;GO:0005622//intracellular anatomical structure;GO:0005634//nucleus;GO:0005654//nucleoplasm;GO:0005681//spliceosomal complex;GO:0005737//cytoplasm;GO:0010445//nuclear dicing body;GO:0016604//nuclear body;GO:0016607//nuclear speck;GO:0031974//membrane-enclosed lumen;GO:0031981//nuclear lumen;GO:0032991//protein-containing complex;GO:0043226//organelle;GO:0043227//memb…	GO:0003674//molecular_function;GO:0003676//nucleic acid binding;GO:0003723//RNA binding;GO:0003729//mRNA binding;GO:0004535//poly(A)-specific ribonuclease activity;GO:0005488//binding;GO:0046872//metal ion binding;GO:0097159//organic cyclic compound binding;GO:1901363//heterocyclic compound binding	GO:0000375//RNA splicing, via transesterification reactions;GO:0000377//RNA splicing, via transesterification reactions with bulged adenosine as nucleophile;GO:0000398//mRNA splicing, via spliceosome;GO:0006139//nucleobase-containing compound metabolic process;GO:0006396//RNA processing;GO:0006397//mRNA processing;GO:0006402//mRNA catabolic process;GO:0006725//cellular aromatic compound metabolic…	--
BraA06g026160.3.1C	blue	-	1158.96831665157	0.98896457042489	1.26529630275009e-09	--	618.799	492.459	553.393	58.381	66.015	63.688	63.339	115.379	108.104	91.856	97.067	71.066	XP_009150119.1 uncharacterized protein LOC103873465 [Brassica rapa]	-	-	-	-	-	-	-	--
BraA08g019800.3.1C	blue	-	1158.84670258777	0.994103679332416	5.55754944519612e-11	--	6.577	6.001	6.528	0.337	0.523	0.5	0.84	0.129	0.304	0.889	0.479	0.64	XP_009109144.1 zinc finger protein CONSTANS-LIKE 1 [Brassica rapa]	-	-	-	-	-	GO:0008270//zinc ion binding	GO:0006270//DNA replication initiation	--
BraA07g036940.3.1C	blue	-	1158.83329087759	0.987967331597357	1.94684221374332e-09	SUN4	111.677	109.346	98.709	4.448	6.473	8.302	14.302	8.61	9.626	7.788	3.861	7.819	XP_009105799.1 SUN domain-containing protein 4 isoform X1 [Brassica rapa]	-	-	-	-	GO:0005575//cellular_component;GO:0005622//intracellular anatomical structure;GO:0005634//nucleus;GO:0005635//nuclear envelope;GO:0005737//cytoplasm;GO:0005783//endoplasmic reticulum;GO:0005789//endoplasmic reticulum membrane;GO:0012505//endomembrane system;GO:0016020//membrane;GO:0016021//integral component of membrane;GO:0031090//organelle membrane;GO:0031224//intrinsic component of membrane;GO…	GO:0003674//molecular_function;GO:0004190//aspartic-type endopeptidase activity;GO:0005488//binding;GO:0005515//protein binding;GO:0005524//ATP binding;GO:0043621//protein self-association	GO:0006996//organelle organization;GO:0006997//nucleus organization;GO:0007059//chromosome segregation;GO:0008150//biological_process;GO:0009987//cellular process;GO:0016043//cellular component organization;GO:0016485//protein processing;GO:0030261//chromosome condensation;GO:0071840//cellular component organization or biogenesis	--
BraA05g031330.3.1C	blue	-	1158.29472405065	0.99417263634543	5.24069026445848e-11	KIN13A	48.19	45.28	50.192	15.652	16.344	14.411	14.844	15.397	18.818	19.055	17.418	18.281	XP_009146068.1 kinesin-like protein KIN-13A isoform X1 [Brassica rapa]	-	-	-	-	-	GO:0004318//enoyl-[acyl-carrier-protein] reductase (NADH) activity;GO:0005524//ATP binding;GO:0008017//microtubule binding	GO:0007018//microtubule-based movement	--
BraA05g023660.3.1C	blue	-	1157.52581704898	0.99708951939515	1.6366893836663e-12	PKP3	290.9	302.989	313.613	21.511	21.193	22.228	19.805	18.152	19.592	17.729	10.945	13.496	XP_009151429.1 plastidial pyruvate kinase 3, chloroplastic [Brassica rapa]	Metabolism;Metabolism;Metabolism;Metabolism;Metabolism;Metabolism	Global and overview maps;Global and overview maps;Global and overview maps;Global and overview maps;Carbohydrate metabolism;Carbohydrate metabolism	ko01100//Metabolic pathways;ko01110//Biosynthesis of secondary metabolites;ko01200//Carbon metabolism;ko01230//Biosynthesis of amino acids;ko00010//Glycolysis / Gluconeogenesis;ko00620//Pyruvate metabolism	K00873;K00873;K00873;K00873;K00873;K00873	GO:0005575//cellular_component;GO:0005622//intracellular anatomical structure;GO:0005737//cytoplasm;GO:0009507//chloroplast;GO:0009532//plastid stroma;GO:0009536//plastid;GO:0009570//chloroplast stroma;GO:0043226//organelle;GO:0043227//membrane-bounded organelle;GO:0043229//intracellular organelle;GO:0043231//intracellular membrane-bounded organelle	GO:0000166//nucleotide binding;GO:0000287//magnesium ion binding;GO:0003674//molecular_function;GO:0003824//catalytic activity;GO:0004553//hydrolase activity, hydrolyzing O-glycosyl compounds;GO:0004743//pyruvate kinase activity;GO:0005488//binding;GO:0005524//ATP binding;GO:0016301//kinase activity;GO:0016740//transferase activity;GO:0016772//transferase activity, transferring phosphorus-contain…	GO:0000003//reproduction;GO:0003006//developmental process involved in reproduction;GO:0005975//carbohydrate metabolic process;GO:0006082//organic acid metabolic process;GO:0006090//pyruvate metabolic process;GO:0006091//generation of precursor metabolites and energy;GO:0006096//glycolytic process;GO:0006139//nucleobase-containing compound metabolic process;GO:0006163//purine nucleotide metabolic…	--
BraA08g022550.3.1C	blue	-	1157.42402716816	0.984534309550885	6.7899972669304e-09	PLAT1	765.863	765.973	635.115	66.153	70.409	56.418	61.159	53.287	49.865	125.628	101.688	96.017	XP_009109451.1 PLAT domain-containing protein 1 [Brassica rapa]	-	-	-	-	GO:0005575//cellular_component;GO:0005622//intracellular anatomical structure;GO:0005737//cytoplasm;GO:0005773//vacuole;GO:0005774//vacuolar membrane;GO:0005783//endoplasmic reticulum;GO:0005886//plasma membrane;GO:0009507//chloroplast;GO:0009532//plastid stroma;GO:0009534//chloroplast thylakoid;GO:0009535//chloroplast thylakoid membrane;GO:0009536//plastid;GO:0009570//chloroplast stroma;GO:00095…	GO:0003674//molecular_function;GO:0003824//catalytic activity;GO:0004096//catalase activity;GO:0004601//peroxidase activity;GO:0005488//binding;GO:0005515//protein binding;GO:0016209//antioxidant activity;GO:0016491//oxidoreductase activity;GO:0016684//oxidoreductase activity, acting on peroxide as acceptor;GO:0020037//heme binding;GO:0046906//tetrapyrrole binding;GO:0097159//organic cyclic compo…	GO:0001101//response to acid chemical;GO:0006950//response to stress;GO:0006970//response to osmotic stress;GO:0008150//biological_process;GO:0008152//metabolic process;GO:0009266//response to temperature stimulus;GO:0009409//response to cold;GO:0009414//response to water deprivation;GO:0009415//response to water;GO:0009628//response to abiotic stimulus;GO:0009636//response to toxic substance;GO:…	--
BraA08g027990.3.1C	blue	-	1157.22691634621	0.998578492073854	4.56003094704178e-14	--	228.558	206.119	245.796	20.639	29.871	20.347	11.035	14.74	19.597	31.86	33.974	15.593	XP_009110201.1 uncharacterized protein LOC103835766 [Brassica rapa]	-	-	-	-	-	-	-	--
BraA09g039580.3.1C	blue	-	1156.22992093651	0.996028499343456	7.72942008439535e-12	--	51.076	46.219	49.82	15.08	17.989	16.778	12.21	13.948	15.633	15.628	16.541	16.064	XP_009115383.1 uncharacterized protein LOC103840628 isoform X2 [Brassica rapa]	-	-	-	-	-	-	-	--
BraA10g001040.3.1C	blue	-	1156.22410490211	0.987567137086629	2.29131981817358e-09	MAN1	10.349	8.617	8.764	0.396	1.106	0.882	0.432	1.366	1.667	1.502	0.563	0.376	VDD16670.1 unnamed protein product [Brassica rapa]	Metabolism;Metabolism	Global and overview maps;Carbohydrate metabolism	ko01100//Metabolic pathways;ko00051//Fructose and mannose metabolism	K19355;K19355	GO:0005575//cellular_component;GO:0005576//extracellular region	GO:0003674//molecular_function;GO:0003824//catalytic activity;GO:0004553//hydrolase activity, hydrolyzing O-glycosyl compounds;GO:0004567//beta-mannosidase activity;GO:0015923//mannosidase activity;GO:0016787//hydrolase activity;GO:0016798//hydrolase activity, acting on glycosyl bonds;GO:0016985//mannan endo-1,4-beta-mannosidase activity	GO:0000272//polysaccharide catabolic process;GO:0005975//carbohydrate metabolic process;GO:0005976//polysaccharide metabolic process;GO:0008150//biological_process;GO:0008152//metabolic process;GO:0009056//catabolic process;GO:0009057//macromolecule catabolic process;GO:0009987//cellular process;GO:0010412//mannan metabolic process;GO:0016052//carbohydrate catabolic process;GO:0016998//cell wall …	--
BraA06g043390.3.1C	blue	-	1155.90463715893	0.997880161669618	3.35914890635202e-13	PYL11	5.984	5.505	6.434	0.159	0	0	0	0	0	0	0	0	XP_009101557.1 abscisic acid receptor PYL11 [Brassica rapa]	Environmental Information Processing;Environmental Information Processing	Signal transduction;Signal transduction	ko04075//Plant hormone signal transduction;ko04016//MAPK signaling pathway - plant	K14496;K14496	GO:0005575//cellular_component;GO:0005622//intracellular anatomical structure;GO:0005634//nucleus;GO:0005737//cytoplasm;GO:0005886//plasma membrane;GO:0016020//membrane;GO:0043226//organelle;GO:0043227//membrane-bounded organelle;GO:0043229//intracellular organelle;GO:0043231//intracellular membrane-bounded organelle;GO:0071944//cell periphery	GO:0003674//molecular_function;GO:0004857//enzyme inhibitor activity;GO:0004864//protein phosphatase inhibitor activity;GO:0005488//binding;GO:0005515//protein binding;GO:0008289//lipid binding;GO:0010427//abscisic acid binding;GO:0019208//phosphatase regulator activity;GO:0019212//phosphatase inhibitor activity;GO:0019840//isoprenoid binding;GO:0019888//protein phosphatase regulator activity;GO:…	GO:0001101//response to acid chemical;GO:0006952//defense response;GO:0007154//cell communication;GO:0007165//signal transduction;GO:0008150//biological_process;GO:0009719//response to endogenous stimulus;GO:0009725//response to hormone;GO:0009737//response to abscisic acid;GO:0009738//abscisic acid-activated signaling pathway;GO:0009755//hormone-mediated signaling pathway;GO:0009892//negative re…	--
BraA01g026570.3.1C	blue	-	1155.13763778528	0.994931605983298	2.6117417927422e-11	dnajb6	8.717	7.351	8.839	0.181	1.012	0.161	0	0.834	0.817	0.717	0.58	0.59	XP_009122986.1 chaperone protein dnaJ 6 isoform X1 [Brassica rapa]	-	-	-	-	-	GO:0004040//amidase activity;GO:0005515//protein binding	GO:0006457//protein folding;GO:0009408//response to heat	--
BraA10g029340.3.1C	blue	HD-ZIP	1155.02319850219	0.988707266262486	1.41923536676987e-09	HAT14	60.933	60.336	60.473	9.899	10.539	11.079	13.706	10.455	10.068	16.486	18.19	16.606	XP_009122282.1 homeobox-leucine zipper protein HAT14 [Brassica rapa]	-	-	-	-	-	GO:0003677//DNA binding;GO:0043565//sequence-specific DNA binding	GO:0006260//DNA replication;GO:0006355//regulation of transcription, DNA-templated;GO:0006914//autophagy	HD-ZIP
MSTRG.1518	blue	-	1154.92337987062	0.989938441015721	7.98509637948036e-10	--	10.371	8.177	8.863	0	0	0	0	0	0	0	0	0.448	BnaA01g32450D [Brassica napus]	-	-	-	-	-	-	-	--
BraA06g012930.3.1C	blue	-	1153.52278071921	0.986948650990294	2.91781092245678e-09	SPS2	229.734	189.655	208.952	33.434	44.958	39.148	48.29	62.473	57.236	50.38	50.672	45.333	XP_009149144.1 solanesyl diphosphate synthase 2, chloroplastic [Brassica rapa]	Metabolism;Metabolism	Global and overview maps;Metabolism of terpenoids and polyketides	ko01110//Biosynthesis of secondary metabolites;ko00900//Terpenoid backbone biosynthesis	K05356;K05356	GO:0005575//cellular_component;GO:0005622//intracellular anatomical structure;GO:0005737//cytoplasm;GO:0009507//chloroplast;GO:0009532//plastid stroma;GO:0009536//plastid;GO:0009570//chloroplast stroma;GO:0043226//organelle;GO:0043227//membrane-bounded organelle;GO:0043229//intracellular organelle;GO:0043231//intracellular membrane-bounded organelle	GO:0000010//trans-hexaprenyltranstransferase activity;GO:0003674//molecular_function;GO:0003824//catalytic activity;GO:0005488//binding;GO:0016740//transferase activity;GO:0016765//transferase activity, transferring alkyl or aryl (other than methyl) groups;GO:0043167//ion binding;GO:0043169//cation binding;GO:0046872//metal ion binding;GO:0050347//trans-octaprenyltranstransferase activity;GO:0052…	GO:0006629//lipid metabolic process;GO:0006720//isoprenoid metabolic process;GO:0008150//biological_process;GO:0008152//metabolic process;GO:0008299//isoprenoid biosynthetic process;GO:0008610//lipid biosynthetic process;GO:0009058//biosynthetic process;GO:0009234//menaquinone biosynthetic process;GO:0009987//cellular process;GO:0010236//plastoquinone biosynthetic process;GO:0015979//photosynthes…	--
BraA04g022310.3.1C	blue	-	1153.42579732651	0.996341162167519	5.13234881860978e-12	At2g29580	21.224	22.689	22.742	4.317	3.623	3.947	2.797	2.686	3.565	3.851	4.341	3.946	XP_009141010.1 zinc finger CCCH domain-containing protein 25 isoform X1 [Brassica rapa]	Genetic Information Processing	Transcription	ko03040//Spliceosome	K12872	GO:0000974//Prp19 complex;GO:0005575//cellular_component;GO:0005622//intracellular anatomical structure;GO:0005634//nucleus;GO:0005681//spliceosomal complex;GO:0005684//U2-type spliceosomal complex;GO:0032991//protein-containing complex;GO:0043226//organelle;GO:0043227//membrane-bounded organelle;GO:0043229//intracellular organelle;GO:0043231//intracellular membrane-bounded organelle;GO:0071006//…	GO:0003674//molecular_function;GO:0003676//nucleic acid binding;GO:0003677//DNA binding;GO:0003723//RNA binding;GO:0005488//binding;GO:0017069//snRNA binding;GO:0017070//U6 snRNA binding;GO:0036002//pre-mRNA binding;GO:0043167//ion binding;GO:0043169//cation binding;GO:0046872//metal ion binding;GO:0097159//organic cyclic compound binding;GO:1901363//heterocyclic compound binding	GO:0000375//RNA splicing, via transesterification reactions;GO:0000377//RNA splicing, via transesterification reactions with bulged adenosine as nucleophile;GO:0000387//spliceosomal snRNP assembly;GO:0000398//mRNA splicing, via spliceosome;GO:0006139//nucleobase-containing compound metabolic process;GO:0006396//RNA processing;GO:0006397//mRNA processing;GO:0006725//cellular aromatic compound meta…	--
BraA01g006630.3.1C	blue	-	1153.4020753993	0.981416296172846	1.69204845565725e-08	At4g31140	114.93	106.912	88.01	3.543	3.765	4.103	8.764	5.945	6.84	9.226	6.647	6.764	XP_009127212.1 glucan endo-1,3-beta-glucosidase 5 [Brassica rapa]	Metabolism;Metabolism	Global and overview maps;Carbohydrate metabolism	ko01100//Metabolic pathways;ko00500//Starch and sucrose metabolism	K19893;K19893	-	GO:0004553//hydrolase activity, hydrolyzing O-glycosyl compounds	GO:0005975//carbohydrate metabolic process	--
BraA03g024450.3.1C	blue	-	1152.42081058766	0.98066237357156	2.06166251916815e-08	--	70.563	62.266	52.139	0.636	0.886	1.225	2.669	3.529	4.675	4.71	2.143	0.775	XP_009133792.1 uncharacterized protein LOC103858229 [Brassica rapa]	-	-	-	-	-	-	GO:0006281//DNA repair	--
BraA03g059370.3.1C	blue	-	1152.2852746227	0.986329010893886	3.67560650347768e-09	DDB_G0277335	44.681	40.392	35.184	3.516	3.362	4.736	1.593	2.077	3.891	2.878	2.995	1.306	XP_009138218.1 PXMP2/4 family protein 4 [Brassica rapa]	Cellular Processes	Transport and catabolism	ko04146//Peroxisome	K13348	GO:0016021//integral component of membrane	-	-	--
BraA09g062920.3.1C	blue	-	1152.01855279983	0.991318623751307	3.82735949353555e-10	--	11.333	9.462	9.925	2.264	2.104	1.962	1.246	1.934	1.778	2.351	2.596	1.132	XP_009118257.1 uncharacterized protein LOC103843303 [Brassica rapa]	-	-	-	-	-	-	-	--
BraA04g018390.3.1C	blue	TALE	1151.9421230121	0.980878135186297	1.94989078781556e-08	BLH4	118.02	117.414	99.419	14.095	16.462	16.145	23.016	25.656	23.053	24.157	18.15	21.511	XP_009140492.1 BEL1-like homeodomain protein 4 [Brassica rapa]	-	-	-	-	-	GO:0003677//DNA binding	GO:0006355//regulation of transcription, DNA-templated	TALE
BraA03g014870.3.1C	blue	MYB_related	1151.20202889118	0.99280063388376	1.50488609280335e-10	RVE6	64.656	55.865	61.208	14.703	18.2	18.462	17.718	16.409	19.602	18.016	15.834	12.971	XP_009132518.1 protein REVEILLE 6 isoform X1 [Brassica rapa]	-	-	-	-	-	-	-	MYB_related
BraA03g009910.3.1C	blue	-	1150.16665981876	0.983862870892536	8.38813586854292e-09	SUS1	46.599	42.992	36.914	2.665	3.983	4.171	3.934	4.767	5.53	2.833	2.622	1.836	XP_009131818.2 sucrose synthase 1 [Brassica rapa]	Metabolism;Metabolism;Metabolism	Global and overview maps;Global and overview maps;Carbohydrate metabolism	ko01100//Metabolic pathways;ko01110//Biosynthesis of secondary metabolites;ko00500//Starch and sucrose metabolism	K00695;K00695;K00695	-	GO:0004373//glycogen (starch) synthase activity;GO:0008194//UDP-glycosyltransferase activity;GO:0009011//starch synthase activity;GO:0016157//sucrose synthase activity;GO:0016757//glycosyltransferase activity	GO:0005978//glycogen biosynthetic process;GO:0005985//sucrose metabolic process;GO:0009058//biosynthetic process;GO:0010125//mycothiol biosynthetic process;GO:0071793//bacillithiol biosynthetic process	--
BraA04g013700.3.1C	blue	-	1149.2725033954	0.982948079465822	1.103403180371e-08	RFS5	140.513	117.708	112.15	5.143	8.653	7.907	3.526	4.623	7.249	25.308	25.445	7.733	XP_009140001.1 probable galactinol--sucrose galactosyltransferase 5 [Brassica rapa]	Metabolism;Metabolism	Global and overview maps;Carbohydrate metabolism	ko01100//Metabolic pathways;ko00052//Galactose metabolism	K06617;K06617	GO:0005575//cellular_component;GO:0005622//intracellular anatomical structure;GO:0005737//cytoplasm;GO:0009507//chloroplast;GO:0009536//plastid;GO:0043226//organelle;GO:0043227//membrane-bounded organelle;GO:0043229//intracellular organelle;GO:0043231//intracellular membrane-bounded organelle	GO:0003674//molecular_function;GO:0003824//catalytic activity;GO:0008378//galactosyltransferase activity;GO:0016740//transferase activity;GO:0016757//glycosyltransferase activity;GO:0016758//hexosyltransferase activity;GO:0047274//galactinol-sucrose galactosyltransferase activity	GO:0001101//response to acid chemical;GO:0005975//carbohydrate metabolic process;GO:0006950//response to stress;GO:0006979//response to oxidative stress;GO:0008150//biological_process;GO:0008152//metabolic process;GO:0009414//response to water deprivation;GO:0009415//response to water;GO:0009628//response to abiotic stimulus;GO:0009719//response to endogenous stimulus;GO:0009725//response to horm…	--
BraA05g001040.3.1C	blue	MYB_related	1149.05743467052	0.99600199100663	7.99048857593604e-12	CCA1	95.362	78.697	96.625	0.981	1.733	1.789	0.732	0.845	0.972	0.291	0.052	0.04	NP_001288869.1 cataract, congenital, cerulean type, 1 [Brassica rapa]	Organismal Systems	Environmental adaptation	ko04712//Circadian rhythm - plant	K12134	GO:0005575//cellular_component;GO:0005622//intracellular anatomical structure;GO:0005634//nucleus;GO:0043226//organelle;GO:0043227//membrane-bounded organelle;GO:0043229//intracellular organelle;GO:0043231//intracellular membrane-bounded organelle	GO:0003674//molecular_function;GO:0003676//nucleic acid binding;GO:0003677//DNA binding;GO:0003700//DNA-binding transcription factor activity;GO:0005488//binding;GO:0043565//sequence-specific DNA binding;GO:0097159//organic cyclic compound binding;GO:0140110//transcription regulator activity;GO:1901363//heterocyclic compound binding	GO:0000003//reproduction;GO:0001101//response to acid chemical;GO:0003006//developmental process involved in reproduction;GO:0006139//nucleobase-containing compound metabolic process;GO:0006351//transcription, DNA-templated;GO:0006355//regulation of transcription, DNA-templated;GO:0006725//cellular aromatic compound metabolic process;GO:0006807//nitrogen compound metabolic process;GO:0006950//res…	MYB_related
BraA09g002970.3.1C	blue	-	1148.0918525848	0.981384755758273	1.706365729741e-08	CYP71B26	46.76	45.265	44.141	6.076	6.609	7.838	12.643	10.89	13.684	13.99	13.392	9.381	KAG5381617.1 hypothetical protein IGI04_033087 [Brassica rapa subsp. trilocularis] [Brassica rapa]	Metabolism;Metabolism;Metabolism;Metabolism	Global and overview maps;Global and overview maps;Lipid metabolism;Lipid metabolism	ko01100//Metabolic pathways;ko01110//Biosynthesis of secondary metabolites;ko00564//Glycerophospholipid metabolism;ko00561//Glycerolipid metabolism	K13508;K13508;K13508;K13508	-	GO:0005506//iron ion binding;GO:0016705//oxidoreductase activity, acting on paired donors, with incorporation or reduction of molecular oxygen;GO:0016787//hydrolase activity;GO:0020037//heme binding	GO:0008152//metabolic process	--
BraA05g030540.3.1C	blue	-	1147.67639202185	0.983950415209447	8.16426049055328e-09	At3g17800	518.603	418.29	401.99	57.453	77.93	61.069	46.038	56.307	65.489	68.928	79.707	64.126	XP_009145975.2 UV-B-induced protein At3g17800, chloroplastic [Brassica rapa]	-	-	-	-	-	-	-	--
BraA06g031560.3.1C	blue	-	1147.63598230128	0.993980835325022	6.15984621139511e-11	MPT1	14.487	13.794	14.651	2.986	2.449	2.578	1.966	3.632	3.085	1.822	2.711	2.069	XP_009150846.1 mitochondrial phosphate carrier protein 1, mitochondrial [Brassica rapa]	-	-	-	-	GO:0005575//cellular_component;GO:0005622//intracellular anatomical structure;GO:0005737//cytoplasm;GO:0005739//mitochondrion;GO:0005740//mitochondrial envelope;GO:0005743//mitochondrial inner membrane;GO:0016020//membrane;GO:0016021//integral component of membrane;GO:0019866//organelle inner membrane;GO:0031090//organelle membrane;GO:0031224//intrinsic component of membrane;GO:0031966//mitochond…	GO:0003674//molecular_function;GO:0005215//transporter activity;GO:0008509//anion transmembrane transporter activity;GO:0015075//ion transmembrane transporter activity;GO:0015103//inorganic anion transmembrane transporter activity;GO:0015114//phosphate ion transmembrane transporter activity;GO:0015318//inorganic molecular entity transmembrane transporter activity;GO:0022857//transmembrane transpo…	GO:0006810//transport;GO:0006811//ion transport;GO:0006817//phosphate ion transport;GO:0006820//anion transport;GO:0006839//mitochondrial transport;GO:0006950//response to stress;GO:0006970//response to osmotic stress;GO:0008150//biological_process;GO:0009628//response to abiotic stimulus;GO:0009651//response to salt stress;GO:0015698//inorganic anion transport;GO:0034220//ion transmembrane trans…	--
BraA09g044740.3.1C	blue	-	1145.45780013533	0.986242062306198	3.7934359083738e-09	PHF1	40.527	36.579	33.564	9.206	10.037	11.667	7.663	8.903	9.725	9.163	9.027	8.665	XP_009115927.2 SEC12-like protein 1 [Brassica rapa]	Genetic Information Processing	Folding, sorting and degradation	ko04141//Protein processing in endoplasmic reticulum	K14003	-	GO:0005515//protein binding	-	--
BraA09g047610.3.1C	blue	-	1145.43009151046	0.982215426033367	1.36003852233729e-08	UVR8	103.268	100.813	79.129	0.171	0.106	0.203	0.107	0.066	0	0.169	0	0.093	XP_009116260.1 ultraviolet-B receptor UVR8 [Brassica rapa]	-	-	-	-	-	-	-	--
BraA01g001240.3.1C	blue	-	1145.40887894081	0.997159192281103	1.45011485207666e-12	HHP4	41.385	40.234	46.791	4.21	4.657	5.425	4.945	5.087	5.493	4.949	3.942	4.306	XP_009133930.1 heptahelical transmembrane protein 4 [Brassica rapa]	-	-	-	-	GO:0016021//integral component of membrane	GO:0015267//channel activity	GO:0019835//cytolysis	--
BraA06g028670.3.1C	blue	-	1145.08592184263	0.995282229766244	1.82606647923295e-11	LNK1	58.33	53.025	56.286	4.988	7.516	6.007	2.488	3.409	4.726	1.785	1.465	0.874	XP_009150489.1 protein LNK1 isoform X1 [Brassica rapa]	-	-	-	-	-	-	-	--
BraA05g017290.3.1C	blue	-	1145.01601744971	0.992944002551755	1.36122043939556e-10	NTMC2T6.1	99.001	87.549	105.565	22.518	23.618	24.313	24.802	28.736	31.936	30.631	30.995	25.131	XP_009144766.1 C2 domain-containing protein At1g53590 [Brassica rapa]	-	-	-	-	GO:0005575//cellular_component;GO:0005622//intracellular anatomical structure;GO:0005737//cytoplasm;GO:0005773//vacuole;GO:0005783//endoplasmic reticulum;GO:0005886//plasma membrane;GO:0012505//endomembrane system;GO:0016020//membrane;GO:0016021//integral component of membrane;GO:0031224//intrinsic component of membrane;GO:0043226//organelle;GO:0043227//membrane-bounded organelle;GO:0043229//intr…	GO:0003674//molecular_function;GO:0005488//binding;GO:0008289//lipid binding	GO:0006810//transport;GO:0006869//lipid transport;GO:0008150//biological_process;GO:0010876//lipid localization;GO:0033036//macromolecule localization;GO:0051179//localization;GO:0051234//establishment of localization;GO:0071702//organic substance transport	--
BraA05g026530.3.1C	blue	-	1144.12729192235	0.980327896894138	2.24497646242597e-08	4CL2	37.625	30.591	27.904	2.904	3.707	3.066	3.123	3.054	3.37	5.788	5.451	2.68	XP_009145502.1 4-coumarate--CoA ligase 2 [Brassica rapa]	Metabolism;Metabolism;Metabolism;Metabolism	Global and overview maps;Global and overview maps;Biosynthesis of other secondary metabolites;Metabolism of cofactors and vitamins	ko01100//Metabolic pathways;ko01110//Biosynthesis of secondary metabolites;ko00940//Phenylpropanoid biosynthesis;ko00130//Ubiquinone and other terpenoid-quinone biosynthesis	K01904;K01904;K01904;K01904	-	GO:0000166//nucleotide binding;GO:0003674//molecular_function;GO:0003824//catalytic activity;GO:0003987//acetate-CoA ligase activity;GO:0004043//L-aminoadipate-semialdehyde dehydrogenase activity;GO:0005488//binding;GO:0005524//ATP binding;GO:0008668//(2,3-dihydroxybenzoyl)adenylate synthase activity;GO:0008756//o-succinylbenzoate-CoA ligase activity;GO:0016207//4-coumarate-CoA ligase activity;GO…	GO:0006725//cellular aromatic compound metabolic process;GO:0008150//biological_process;GO:0008152//metabolic process;GO:0009234//menaquinone biosynthetic process;GO:0009698//phenylpropanoid metabolic process;GO:0009987//cellular process;GO:0019287//isopentenyl diphosphate biosynthetic process, mevalonate pathway;GO:0019290//siderophore biosynthetic process;GO:0019350//teichoic acid biosynthetic …	--
BraA02g018860.3.1C	blue	-	1143.70826922952	0.980078935390319	2.38967576893018e-08	--	252.132	252.511	199.558	0	0.469	0.224	1.646	1.158	2.271	40.597	10.467	9.421	XP_033139616.1 uncharacterized protein LOC103852488 [Brassica rapa]	-	-	-	-	-	-	-	--
BraA06g032590.3.1C	blue	-	1143.62203730605	0.984017829704712	7.99513332780254e-09	SQP1,2	123.927	95.653	103.837	8.939	8.686	11.233	18.332	13.751	13.33	21.759	18.982	10.875	XP_009150944.1 squalene monooxygenase 1,2 isoform X1 [Brassica rapa]	Metabolism;Metabolism;Metabolism;Metabolism	Global and overview maps;Global and overview maps;Lipid metabolism;Metabolism of terpenoids and polyketides	ko01100//Metabolic pathways;ko01110//Biosynthesis of secondary metabolites;ko00100//Steroid biosynthesis;ko00909//Sesquiterpenoid and triterpenoid biosynthesis	K00511;K00511;K00511;K00511	GO:0005737//cytoplasm;GO:0009342//glutamate synthase complex (NADPH);GO:0016021//integral component of membrane	GO:0003824//catalytic activity;GO:0004148//dihydrolipoyl dehydrogenase activity;GO:0004355//glutamate synthase (NADPH) activity;GO:0004506//squalene monooxygenase activity;GO:0004729//oxygen-dependent protoporphyrinogen oxidase activity;GO:0008677//2-dehydropantoate 2-reductase activity;GO:0008734//L-aspartate oxidase activity;GO:0008767//UDP-galactopyranose mutase activity;GO:0008812//choline de…	GO:0006096//glycolytic process;GO:0006400//tRNA modification;GO:0006537//glutamate biosynthetic process;GO:0006631//fatty acid metabolic process;GO:0006744//ubiquinone biosynthetic process;GO:0006779//porphyrin-containing compound biosynthetic process;GO:0006813//potassium ion transport;GO:0008652//cellular amino acid biosynthetic process;GO:0009115//xanthine catabolic process;GO:0009228//thiamin…	--
BraA02g027670.3.1C	blue	-	1143.47714609094	0.991693434255664	3.07139782929499e-10	IMPA3	9.475	9.016	9.297	1.743	1.573	2.052	1.818	1.826	2.678	1.469	1.474	1.25	CAG7894081.1 unnamed protein product [Brassica rapa]	Genetic Information Processing	Translation	ko03013//Nucleocytoplasmic transport	K15042	GO:0000221//vacuolar proton-transporting V-type ATPase, V1 domain;GO:0005575//cellular_component;GO:0005622//intracellular anatomical structure;GO:0005634//nucleus;GO:0005635//nuclear envelope;GO:0005643//nuclear pore;GO:0005654//nucleoplasm;GO:0005737//cytoplasm;GO:0005829//cytosol;GO:0012505//endomembrane system;GO:0030117//membrane coat;GO:0031967//organelle envelope;GO:0031974//membrane-enclo…	GO:0003674//molecular_function;GO:0005048//signal sequence binding;GO:0005215//transporter activity;GO:0005488//binding;GO:0005515//protein binding;GO:0008139//nuclear localization sequence binding;GO:0033218//amide binding;GO:0042277//peptide binding;GO:0061608//nuclear import signal receptor activity;GO:0140104//molecular carrier activity;GO:0140142//nucleocytoplasmic carrier activity	GO:0006606//protein import into nucleus;GO:0006607//NLS-bearing protein import into nucleus;GO:0006810//transport;GO:0006886//intracellular protein transport;GO:0006913//nucleocytoplasmic transport;GO:0006950//response to stress;GO:0006952//defense response;GO:0008104//protein localization;GO:0008150//biological_process;GO:0015031//protein transport;GO:0015833//peptide transport;GO:0016192//vesic…	--
BraA03g052990.3.1C	blue	-	1142.83081187933	0.983317861102869	9.89454394446616e-09	HVA22D	17.952	13.346	13.999	0.205	0.19	0.728	0.191	1.176	0.369	1.618	1.308	0.665	XP_009137485.1 HVA22-like protein d [Brassica rapa]	-	-	-	-	-	-	-	--
BraA09g056590.3.1C	blue	DBB	1142.3236007851	0.997340000324079	1.0440760484944e-12	BBX18	54.141	53.932	62.689	1.152	0.536	1.666	0.806	0.662	0.778	0.427	0.307	0.351	XP_009117418.1 B-box zinc finger protein 18 [Brassica rapa]	-	-	-	-	GO:0005575//cellular_component;GO:0005622//intracellular anatomical structure;GO:0005634//nucleus;GO:0043226//organelle;GO:0043227//membrane-bounded organelle;GO:0043229//intracellular organelle;GO:0043231//intracellular membrane-bounded organelle	GO:0003674//molecular_function;GO:0003700//DNA-binding transcription factor activity;GO:0005488//binding;GO:0008270//zinc ion binding;GO:0043167//ion binding;GO:0043169//cation binding;GO:0046872//metal ion binding;GO:0046914//transition metal ion binding;GO:0140110//transcription regulator activity	GO:0006139//nucleobase-containing compound metabolic process;GO:0006351//transcription, DNA-templated;GO:0006355//regulation of transcription, DNA-templated;GO:0006725//cellular aromatic compound metabolic process;GO:0006807//nitrogen compound metabolic process;GO:0006950//response to stress;GO:0008150//biological_process;GO:0008152//metabolic process;GO:0009058//biosynthetic process;GO:0009059//…	DBB
BraA03g059640.3.1C	blue	-	1142.0561703611	0.991223452108776	4.04115845654376e-10	CCOAOMT1	47.018	39.894	45.488	5.444	3.902	4.238	8.784	5.082	6.335	6.276	4.589	3.134	CAG7885071.1 unnamed protein product, partial [Brassica rapa]	Metabolism;Metabolism;Metabolism;Metabolism;Metabolism	Global and overview maps;Global and overview maps;Biosynthesis of other secondary metabolites;Biosynthesis of other secondary metabolites;Biosynthesis of other secondary metabolites	ko01100//Metabolic pathways;ko01110//Biosynthesis of secondary metabolites;ko00940//Phenylpropanoid biosynthesis;ko00941//Flavonoid biosynthesis;ko00945//Stilbenoid, diarylheptanoid and gingerol biosynthesis	K00588;K00588;K00588;K00588;K00588	-	GO:0008171//O-methyltransferase activity	-	--
BraA01g031900.3.1C	blue	-	1141.45963772865	0.981887715552264	1.48922800087525e-08	--	230.032	239.603	183.263	2.187	3.028	3.373	2.858	2.178	3.109	6.196	4.192	3.634	XP_009108499.1 uncharacterized protein LOC103834190 [Brassica rapa]	-	-	-	-	-	-	-	--
BraA07g032710.3.1C	blue	-	1140.60973137438	0.990997697614662	4.58660422451022e-10	GAD2	492.914	551.912	526.926	164.264	170.046	154.506	136.033	165.592	195.43	167.805	197.211	163.687	NP_001304174.1 glutamate decarboxylase 2 [Brassica rapa]	Metabolism;Metabolism;Metabolism;Metabolism;Metabolism;Metabolism	Global and overview maps;Global and overview maps;Amino acid metabolism;Metabolism of other amino acids;Carbohydrate metabolism;Metabolism of other amino acids	ko01100//Metabolic pathways;ko01110//Biosynthesis of secondary metabolites;ko00250//Alanine, aspartate and glutamate metabolism;ko00410//beta-Alanine metabolism;ko00650//Butanoate metabolism;ko00430//Taurine and hypotaurine metabolism	K01580;K01580;K01580;K01580;K01580;K01580	-	GO:0004351//glutamate decarboxylase activity;GO:0004837//tyrosine decarboxylase activity;GO:0016831//carboxy-lyase activity;GO:0030170//pyridoxal phosphate binding	GO:0006540//glutamate decarboxylation to succinate;GO:0015940//pantothenate biosynthetic process;GO:0019752//carboxylic acid metabolic process	--
BraA07g040540.3.1C	blue	-	1140.56479820433	0.979483276901387	2.76618836347471e-08	ERD14	2507.12	2602.06	2116.03	207.355	226.864	211.042	309.599	204.714	302.516	643.786	426.19	299.746	XP_009106273.1 dehydrin ERD14 [Brassica rapa]	-	-	-	-	-	-	GO:0009415//response to water	--
BraA10g020910.3.1C	blue	-	1139.61198743485	0.989061597171008	1.21083819518858e-09	CCR1	48.175	48.995	51.306	15.543	16.668	19.682	20.719	20.314	19.039	19.422	22.417	18.177	XP_009120886.1 cinnamoyl-CoA reductase 1 [Brassica rapa]	-	-	-	-	-	GO:0003824//catalytic activity;GO:0003854//3-beta-hydroxy-delta5-steroid dehydrogenase activity;GO:0003978//UDP-glucose 4-epimerase activity;GO:0004043//L-aminoadipate-semialdehyde dehydrogenase activity;GO:0008446//GDP-mannose 4,6-dehydratase activity;GO:0008712//ADP-glyceromanno-heptose 6-epimerase activity;GO:0016616//oxidoreductase activity, acting on the CH-OH group of donors, NAD or NADP as…	GO:0000271//polysaccharide biosynthetic process;GO:0005975//carbohydrate metabolic process;GO:0006012//galactose metabolic process;GO:0006694//steroid biosynthetic process;GO:0008152//metabolic process;GO:0009243//O antigen biosynthetic process;GO:0009244//lipopolysaccharide core region biosynthetic process;GO:0019878//lysine biosynthetic process via aminoadipic acid	--
BraA09g055390.3.1C	blue	-	1139.54369667489	0.981262297867906	1.76287211418123e-08	--	169.517	188.587	144.788	1.312	0.915	0.584	5.202	3.391	7.386	16.204	6.286	8.262	XP_009117308.1 uncharacterized protein LOC103842441 [Brassica rapa]	-	-	-	-	-	-	-	--
BraA01g014310.3.1C	blue	-	1139.07918012097	0.980163037994525	2.33998679648656e-08	RTNLB1	220.024	202.098	176.457	46.713	56.239	51.226	51.428	62.161	60.244	55.458	49.977	38.505	KAG5413766.1 hypothetical protein IGI04_001333 [Brassica rapa subsp. trilocularis] [Brassica rapa]	-	-	-	-	GO:0005575//cellular_component;GO:0005622//intracellular anatomical structure;GO:0005737//cytoplasm;GO:0005773//vacuole;GO:0005783//endoplasmic reticulum;GO:0005789//endoplasmic reticulum membrane;GO:0005886//plasma membrane;GO:0012505//endomembrane system;GO:0016020//membrane;GO:0016021//integral component of membrane;GO:0030176//integral component of endoplasmic reticulum membrane;GO:0031224//i…	-	GO:0006996//organelle organization;GO:0007029//endoplasmic reticulum organization;GO:0008150//biological_process;GO:0009987//cellular process;GO:0010256//endomembrane system organization;GO:0016043//cellular component organization;GO:0071786//endoplasmic reticulum tubular network organization;GO:0071840//cellular component organization or biogenesis	--
BraA06g016340.3.1C	blue	-	1138.69168360241	0.985817870358437	4.41229592862491e-09	COR47	1938.12	2264.99	1847.74	39.869	27.323	40.72	104.636	53.552	85.5	107.833	60.919	51.091	KAF2546102.1 hypothetical protein F2Q70_00020223 [Brassica cretica]	-	-	-	-	-	-	GO:0009415//response to water	--
BraA02g045250.3.1C	blue	-	1138.48037652091	0.989154342160205	1.1605489227961e-09	PMEI11	590.293	672.368	630.811	50.67	41.72	39.564	44.262	23.842	41.031	136.092	79.062	85.742	XP_009130208.1 pectinesterase inhibitor 11-like [Brassica rapa]	-	-	-	-	-	GO:0004857//enzyme inhibitor activity	-	--
BraA07g027170.3.1C	blue	-	1138.34769766893	0.986833295460168	3.04846815996588e-09	ECT2	86.363	83.509	76.161	10.724	14.315	13.21	11.7	16.49	16.001	8.205	7.963	5.407	XP_009104538.1 YTH domain-containing protein ECT1 isoform X1 [Brassica rapa]	-	-	-	-	-	GO:0003723//RNA binding	-	--
BraA07g004960.3.1C	blue	-	1138.08529918382	0.979163880698229	2.98670907455479e-08	COR413PM1	3323.75	2896.61	2399.69	46.881	44.736	51.494	139.573	67.285	129.172	86.538	40.988	25.806	XP_009121237.1 cold-regulated 413 plasma membrane protein 1 [Brassica rapa]	-	-	-	-	GO:0005575//cellular_component;GO:0005622//intracellular anatomical structure;GO:0005737//cytoplasm;GO:0005773//vacuole;GO:0005886//plasma membrane;GO:0016020//membrane;GO:0016021//integral component of membrane;GO:0031224//intrinsic component of membrane;GO:0043226//organelle;GO:0043227//membrane-bounded organelle;GO:0043229//intracellular organelle;GO:0043231//intracellular membrane-bounded org…	-	GO:0001101//response to acid chemical;GO:0006950//response to stress;GO:0007154//cell communication;GO:0008150//biological_process;GO:0009266//response to temperature stimulus;GO:0009409//response to cold;GO:0009414//response to water deprivation;GO:0009415//response to water;GO:0009605//response to external stimulus;GO:0009628//response to abiotic stimulus;GO:0009631//cold acclimation;GO:0009719…	--
BraA01g013310.3.1C	blue	-	1137.84875612371	0.991764082567566	2.94333542811132e-10	At4g22758	11.118	12.306	12.908	0.904	0.747	0.357	0.75	1.5	2.172	1.191	1.283	1.224	CAG7887335.1 unnamed protein product, partial [Brassica rapa]	-	-	-	-	-	-	-	--
BraA01g038040.3.1C	blue	-	1137.56705367391	0.993236020439738	1.10245214387016e-10	MPK19	157.462	159.899	176.452	26.906	24.134	27.506	33.39	39.61	37.31	31.352	24.666	24.5	XP_009116677.2 mitogen-activated protein kinase 19 [Brassica rapa]	-	-	-	-	-	GO:0004672//protein kinase activity;GO:0005524//ATP binding	GO:0006468//protein phosphorylation	--
BraA09g026570.3.1C	blue	-	1137.53413397308	0.98054430440802	2.1249536474529e-08	PAP1	2052.95	1740.82	1493.53	18.773	76.399	39.478	39.096	89.017	42.048	10.878	15.355	10.748	XP_009114588.2 probable plastid-lipid-associated protein 1, chloroplastic [Brassica rapa]	-	-	-	-	-	-	-	--
BraA01g003070.3.1C	blue	-	1137.12353807514	0.976661527438139	5.24377772837822e-08	MSSP2	115.844	108.45	91.596	30.271	32.036	33.729	29.685	38.49	35.31	36.627	34.343	31.135	XP_009103156.1 monosaccharide-sensing protein 2 [Brassica rapa]	-	-	-	-	GO:0005575//cellular_component;GO:0005622//intracellular anatomical structure;GO:0005737//cytoplasm;GO:0005773//vacuole;GO:0005774//vacuolar membrane;GO:0005794//Golgi apparatus;GO:0005887//integral component of plasma membrane;GO:0012505//endomembrane system;GO:0016020//membrane;GO:0016021//integral component of membrane;GO:0031090//organelle membrane;GO:0031224//intrinsic component of membrane;…	GO:0003674//molecular_function;GO:0005215//transporter activity;GO:0005351//carbohydrate:proton symporter activity;GO:0005355//glucose transmembrane transporter activity;GO:0005402//carbohydrate:cation symporter activity;GO:0008028//monocarboxylic acid transmembrane transporter activity;GO:0008324//cation transmembrane transporter activity;GO:0015075//ion transmembrane transporter activity;GO:001…	GO:0006810//transport;GO:0006811//ion transport;GO:0006812//cation transport;GO:0006817//phosphate ion transport;GO:0006855//xenobiotic transmembrane transport;GO:0008150//biological_process;GO:0008643//carbohydrate transport;GO:0008645//hexose transmembrane transport;GO:0015718//monocarboxylic acid transport;GO:0015749//monosaccharide transmembrane transport;GO:0034219//carbohydrate transmembran…	--
BraA04g005400.3.1C	blue	-	1136.78979335421	0.985514984488305	4.90153108816966e-09	PGPS2	11.974	9.499	9.963	1.622	1.615	2.164	2.054	1.464	1.357	2.06	2.343	1.6	XP_009139204.1 CDP-diacylglycerol--glycerol-3-phosphate 3-phosphatidyltransferase 2 isoform X1 [Brassica rapa]	Metabolism;Metabolism	Global and overview maps;Lipid metabolism	ko01100//Metabolic pathways;ko00564//Glycerophospholipid metabolism	K00995;K00995	GO:0016020//membrane	GO:0003882//CDP-diacylglycerol-serine O-phosphatidyltransferase activity;GO:0008444//CDP-diacylglycerol-glycerol-3-phosphate 3-phosphatidyltransferase activity;GO:0016780//phosphotransferase activity, for other substituted phosphate groups	GO:0008654//phospholipid biosynthetic process	--
BraA01g012870.3.1C	blue	-	1136.38445544303	0.977304505395748	4.5650958683224e-08	--	76.481	60.107	59.044	5.318	5.297	5.013	8.27	10.546	10.094	15.889	12.605	7.15	XP_018508192.1 uncharacterized protein LOC103859918 [Brassica rapa]	-	-	-	-	GO:0005886//plasma membrane;GO:0009523//photosystem II;GO:0009538//photosystem I reaction center;GO:0009539//photosystem II reaction center	GO:0003674//molecular_function;GO:0004016//adenylate cyclase activity	GO:0006171//cAMP biosynthetic process;GO:0015979//photosynthesis;GO:0042549//photosystem II stabilization	--
BraA03g015440.3.1C	blue	-	1136.25358947091	0.991024662214583	4.51852696852134e-10	HIR4	177.529	166.05	182.738	51.005	63.398	56.123	49.674	70.232	72.728	53.981	60.937	52.016	XP_009132597.1 hypersensitive-induced response protein 4 [Brassica rapa]	-	-	-	-	GO:0005575//cellular_component;GO:0005622//intracellular anatomical structure;GO:0005737//cytoplasm;GO:0005773//vacuole;GO:0005774//vacuolar membrane;GO:0005794//Golgi apparatus;GO:0005886//plasma membrane;GO:0005911//cell-cell junction;GO:0009506//plasmodesma;GO:0012505//endomembrane system;GO:0016020//membrane;GO:0030054//cell junction;GO:0030288//outer membrane-bounded periplasmic space;GO:003…	GO:0003674//molecular_function	GO:0045861//negative regulation of proteolysis	--
BraA09g006380.3.1C	blue	-	1136.20325997134	0.985468507129115	4.9802859149959e-09	SIGE	119.591	101.449	98.532	11.906	16.629	13.128	10.118	20.485	15.408	7.677	8.987	6.586	CDY19846.1 BnaA09g04990D [Brassica napus]	-	-	-	-	-	GO:0003677//DNA binding;GO:0003700//DNA-binding transcription factor activity;GO:0016987//sigma factor activity	GO:0006352//DNA-templated transcription, initiation;GO:0006355//regulation of transcription, DNA-templated;GO:0006950//response to stress;GO:0030436//asexual sporulation;GO:0042173//regulation of sporulation resulting in formation of a cellular spore	--
BraA09g041510.3.1C	blue	-	1136.05705537552	0.984462119408265	6.94911289610445e-09	GI	154.666	120.125	122.148	9.461	12.272	12.129	5.723	5.553	5.545	15.522	10.924	16.562	XP_009115601.1 protein GIGANTEA isoform X1 [Brassica rapa]	Organismal Systems	Environmental adaptation	ko04712//Circadian rhythm - plant	K12124	-	-	-	--
BraA04g023850.3.1C	blue	-	1135.56511081241	0.994990505189106	2.46371666338099e-11	ADS2	81.025	84.806	91.115	7.509	5.236	6.866	9.051	6.351	6.765	4.638	2.776	4.492	XP_009141172.1 delta-9 acyl-lipid desaturase 2 [Brassica rapa]	-	-	-	-	-	GO:0003723//RNA binding	GO:0006629//lipid metabolic process	--
BraA08g022890.3.1C	blue	-	1135.4938831624	0.97951587227771	2.7444348073932e-08	SFH6	103.681	94.241	83.387	32.728	26.257	26.193	27.016	28.059	32.162	30.585	29.694	29.337	XP_009109488.1 phosphatidylinositol/phosphatidylcholine transfer protein SFH6 [Brassica rapa]	-	-	-	-	GO:0000139//Golgi membrane;GO:0005575//cellular_component;GO:0005622//intracellular anatomical structure;GO:0005737//cytoplasm;GO:0005794//Golgi apparatus;GO:0005886//plasma membrane;GO:0012505//endomembrane system;GO:0016020//membrane;GO:0031090//organelle membrane;GO:0031984//organelle subcompartment;GO:0043226//organelle;GO:0043227//membrane-bounded organelle;GO:0043229//intracellular organell…	-	GO:0006810//transport;GO:0008104//protein localization;GO:0008150//biological_process;GO:0015031//protein transport;GO:0015833//peptide transport;GO:0033036//macromolecule localization;GO:0042886//amide transport;GO:0045184//establishment of protein localization;GO:0051179//localization;GO:0051234//establishment of localization;GO:0071702//organic substance transport;GO:0071705//nitrogen compound…	--
BraA06g032030.3.1C	blue	-	1135.40795218553	0.995039846119997	2.3449448717779e-11	clptm1	208.903	193.165	213.083	83.849	87.561	86.423	60.528	86.081	85.908	85.239	86.808	76.088	XP_009150890.1 cleft lip and palate transmembrane protein 1 homolog [Brassica rapa]	-	-	-	-	GO:0005634//nucleus;GO:0016021//integral component of membrane	-	-	--
BraA05g000860.3.1C	blue	-	1135.07541702645	0.989138681686426	1.1689213301508e-09	ASY3	38.894	34.011	39.699	6.355	9.585	7.978	9.686	11.276	12.563	9.594	9.398	7.746	KAH0924545.1 hypothetical protein HID58_016801 [Brassica napus]	-	-	-	-	GO:0005577//fibrinogen complex;GO:0016021//integral component of membrane;GO:0019028//viral capsid;GO:0019031//viral envelope	GO:0005102//signaling receptor binding;GO:0005198//structural molecule activity	GO:0030168//platelet activation;GO:0051258//protein polymerization	--
BraA09g047630.3.1C	blue	-	1134.87353950109	0.982838375045976	1.13914717583444e-08	P5CSB	821.833	900.639	691.483	15.63	16.269	14.471	11.095	12.802	11.768	13.745	8.759	8.057	XP_009116262.1 delta-1-pyrroline-5-carboxylate synthase B [Brassica rapa]	Metabolism;Metabolism;Metabolism;Metabolism	Global and overview maps;Global and overview maps;Global and overview maps;Amino acid metabolism	ko01100//Metabolic pathways;ko01110//Biosynthesis of secondary metabolites;ko01230//Biosynthesis of amino acids;ko00330//Arginine and proline metabolism	K12657;K12657;K12657;K12657	-	GO:0003991//acetylglutamate kinase activity;GO:0004072//aspartate kinase activity;GO:0004349//glutamate 5-kinase activity;GO:0004350//glutamate-5-semialdehyde dehydrogenase activity;GO:0008804//carbamate kinase activity;GO:0016491//oxidoreductase activity;GO:0017084//delta1-pyrroline-5-carboxylate synthetase activity;GO:0033862//UMP kinase activity	GO:0006520//cellular amino acid metabolic process;GO:0006561//proline biosynthetic process;GO:0006592//ornithine biosynthetic process;GO:0009089//lysine biosynthetic process via diaminopimelate;GO:0015949//nucleobase-containing small molecule interconversion	--
BraA06g011670.3.1C	blue	-	1134.76839659555	0.987104581963691	2.74834141604898e-09	AVP1	692.451	714.591	711.421	209.309	268.384	274.271	236.434	322.619	301.469	311.879	252.375	245.438	XP_009148959.2 pyrophosphate-energized vacuolar membrane proton pump 1 [Brassica rapa]	-	-	-	-	GO:0005887//integral component of plasma membrane;GO:0016020//membrane	GO:0004427//inorganic diphosphatase activity;GO:0009678//pyrophosphate hydrolysis-driven proton transmembrane transporter activity	GO:1902600//proton transmembrane transport	--
BraA07g004620.3.1C	blue	-	1134.76519742601	0.995708137044902	1.13859873253466e-11	At2g16365	126.034	110.933	138.411	16.711	16.629	17.423	12.913	18.149	15.23	21.932	15.917	20.316	XP_033132103.1 F-box protein At2g16365 [Brassica rapa]	-	-	-	-	-	-	-	--
BraA06g040520.3.1C	blue	WRKY	1134.62617228817	0.984865363178467	6.09711070096226e-09	WRKY3	29.825	25.293	27.051	10.285	9.666	11.835	10.796	10.788	12.89	11.986	12.022	9.856	XP_013641256.1 probable WRKY transcription factor 3 [Brassica napus]	-	-	-	-	-	GO:0003700//DNA-binding transcription factor activity;GO:0043565//sequence-specific DNA binding	GO:0006355//regulation of transcription, DNA-templated	WRKY
BraA01g007400.3.1C	blue	-	1134.47916434185	0.98861319752577	1.47910680102178e-09	ATR2	33.219	37.277	32.24	4.344	3.5	4.637	3.822	3.327	4.36	2.902	2.819	3.026	XP_033140912.1 NADPH--cytochrome P450 reductase 2 [Brassica rapa]	-	-	-	-	GO:0009337//sulfite reductase complex (NADPH)	GO:0004783//sulfite reductase (NADPH) activity;GO:0010181//FMN binding;GO:0016491//oxidoreductase activity;GO:0051213//dioxygenase activity	GO:0006790//sulfur compound metabolic process;GO:0010128//benzoate catabolic process via CoA ligation	--
BraA05g033930.3.1C	blue	-	1134.45434417203	0.98596994833327	4.18181100437944e-09	EIF4A1	215.718	208.959	198.972	86.412	81.989	85.153	67.775	87.687	97.73	73.979	93.155	74.51	CAG7877631.1 unnamed protein product, partial [Brassica rapa]	-	-	-	-	GO:0005658//alpha DNA polymerase:primase complex;GO:0009380//excinuclease repair complex	GO:0003676//nucleic acid binding;GO:0003677//DNA binding;GO:0003688//DNA replication origin binding;GO:0003690//double-stranded DNA binding;GO:0004386//helicase activity;GO:0005515//protein binding;GO:0005524//ATP binding;GO:0009381//excinuclease ABC activity;GO:0016787//hydrolase activity;GO:0016818//hydrolase activity, acting on acid anhydrides, in phosphorus-containing anhydrides;GO:0016887//A…	GO:0006139//nucleobase-containing compound metabolic process;GO:0006260//DNA replication;GO:0006268//DNA unwinding involved in DNA replication;GO:0006281//DNA repair;GO:0006289//nucleotide-excision repair;GO:0006310//DNA recombination;GO:0043571//maintenance of CRISPR repeat elements	--
BraA03g057690.3.1C	blue	-	1133.87262980906	0.994186498547639	5.17877294755529e-11	MBR2	19.643	21.538	22.533	6.039	6.378	5.415	5.163	5.911	5.931	6.287	7.482	6.294	XP_009138009.1 E3 ubiquitin-protein ligase Iruka [Brassica rapa]	-	-	-	-	GO:0005680//anaphase-promoting complex	GO:0008270//zinc ion binding;GO:0046872//metal ion binding;GO:0061630//ubiquitin protein ligase activity;GO:0097602//cullin family protein binding	GO:0031145//anaphase-promoting complex-dependent catabolic process	--
BraA09g012220.3.1C	blue	-	1133.10098617899	0.984311798077664	7.28998886792417e-09	DGAT1	29.044	24.333	25.411	6.913	9.792	7.304	7.005	10.3	8.32	8.219	8.511	7.724	XP_009112604.1 diacylglycerol O-acyltransferase 1 [Brassica rapa]	Metabolism;Metabolism	Global and overview maps;Lipid metabolism	ko01100//Metabolic pathways;ko00561//Glycerolipid metabolism	K11155;K11155	-	-	-	--
BraA08g021160.3.1C	blue	-	1132.50088564294	0.979863432272564	2.520845976331e-08	RTNLB1	74.534	69.627	59.032	19.357	18.09	18.388	14.111	16.563	17.528	21.519	22.651	14.091	XP_009109295.1 reticulon-like protein B1 [Brassica rapa]	-	-	-	-	-	-	-	--
BraA09g027170.3.1C	blue	-	1132.32985703053	0.994900166581082	2.69361512947575e-11	--	74.033	61.172	78.545	3.291	4.549	4.115	4.233	4.19	5.049	3.34	2.936	2.313	XP_009114647.1 TVP38/TMEM64 family membrane protein slr0305 [Brassica rapa]	-	-	-	-	-	-	-	--
BraA01g029480.3.1C	blue	-	1132.28323861623	0.980924578102818	1.9264764007634e-08	At5g23430	29.694	27.546	25.828	12.487	12.772	10.252	12.345	13.2	12.39	12.222	11.838	12.165	VVA93889.1 unnamed protein product [Arabis nemorensis]	-	-	-	-	GO:0000151//ubiquitin ligase complex;GO:0005575//cellular_component;GO:0005622//intracellular anatomical structure;GO:0005737//cytoplasm;GO:0005815//microtubule organizing center;GO:0005856//cytoskeleton;GO:0005874//microtubule;GO:0005875//microtubule associated complex;GO:0008352//katanin complex;GO:0015630//microtubule cytoskeleton;GO:0031461//cullin-RING ubiquitin ligase complex;GO:0032991//pr…	GO:0003674//molecular_function;GO:0005488//binding;GO:0005515//protein binding;GO:0008017//microtubule binding;GO:0008092//cytoskeletal protein binding;GO:0015631//tubulin binding	GO:0000226//microtubule cytoskeleton organization;GO:0006996//organelle organization;GO:0007010//cytoskeleton organization;GO:0007017//microtubule-based process;GO:0008150//biological_process;GO:0009987//cellular process;GO:0016043//cellular component organization;GO:0051013//microtubule severing;GO:0071840//cellular component organization or biogenesis	--
BraA10g030950.3.1C	blue	-	1132.12542827857	0.988039451248427	1.88942205847935e-09	--	46.537	41.696	41.478	10.513	10.716	11.291	10.125	11.345	11.432	8.051	7.196	8.573	XP_009122491.1 uncharacterized protein LOC103847185 [Brassica rapa]	-	-	-	-	-	-	-	--
BraA10g011160.3.1C	blue	MYB_related	1131.60321471407	0.994172915093682	5.23943939841039e-11	RVE6	18.073	18.947	19.536	5.119	5.515	5.783	5.156	3.734	5.417	5.299	5.105	5.679	XP_009119808.1 protein REVEILLE 6 isoform X1 [Brassica rapa]	-	-	-	-	-	GO:0008967//phosphoglycolate phosphatase activity	-	MYB_related
BraA07g011320.3.1C	blue	-	1130.80869468858	0.982197767776565	1.366763337622e-08	--	39.213	39.459	35.005	3.974	8.497	4.419	7.231	7.076	6.802	7.068	11.213	2.099	XP_009102835.1 uncharacterized protein LOC103828949 [Brassica rapa]	-	-	-	-	-	-	-	--
BraA05g023300.3.1C	blue	-	1130.55993903589	0.977164121437175	4.70693028880557e-08	GBSS1	114.752	114.867	105.622	31.228	32.096	34.178	33.506	50.717	44.827	46.213	42.54	36.937	CAF2098850.1 unnamed protein product [Brassica napus]	Metabolism;Metabolism;Metabolism	Global and overview maps;Global and overview maps;Carbohydrate metabolism	ko01100//Metabolic pathways;ko01110//Biosynthesis of secondary metabolites;ko00500//Starch and sucrose metabolism	K13679;K13679;K13679	GO:0005575//cellular_component;GO:0005618//cell wall;GO:0005619//ascospore wall;GO:0005622//intracellular anatomical structure;GO:0005628//prospore membrane;GO:0005737//cytoplasm;GO:0009277//fungal-type cell wall;GO:0009501//amyloplast;GO:0009507//chloroplast;GO:0009536//plastid;GO:0009569//chloroplast starch grain;GO:0016020//membrane;GO:0030312//external encapsulating structure;GO:0031160//spor…	GO:0000166//nucleotide binding;GO:0003674//molecular_function;GO:0003824//catalytic activity;GO:0004373//glycogen (starch) synthase activity;GO:0004553//hydrolase activity, hydrolyzing O-glycosyl compounds;GO:0004556//alpha-amylase activity;GO:0005488//binding;GO:0008194//UDP-glycosyltransferase activity;GO:0009011//starch synthase activity;GO:0016157//sucrose synthase activity;GO:0016160//amylas…	GO:0000003//reproduction;GO:0000271//polysaccharide biosynthetic process;GO:0003006//developmental process involved in reproduction;GO:0005975//carbohydrate metabolic process;GO:0005976//polysaccharide metabolic process;GO:0005978//glycogen biosynthetic process;GO:0005982//starch metabolic process;GO:0005985//sucrose metabolic process;GO:0006073//cellular glucan metabolic process;GO:0007049//cell…	--
BraA09g066790.3.1C	blue	-	1129.96407937211	0.987349964396042	2.49764537868466e-09	At1g02270	32.038	33.039	30.581	3.579	4.254	4.071	4.434	5.796	6.025	1.797	2.436	1.716	VDC64612.1 unnamed protein product [Brassica rapa]	-	-	-	-	-	GO:0008853//exodeoxyribonuclease III activity	GO:0006281//DNA repair	--
BraA03g047900.3.1C	blue	-	1129.92880998099	0.979518864528407	2.74244468930418e-08	BAM3	4283.55	4098.97	3321.16	210.532	215.321	226.872	387.343	367.649	361.794	107.889	109.814	101.171	XP_009136825.2 beta-amylase 3, chloroplastic [Brassica rapa]	Metabolism;Metabolism;Metabolism	Global and overview maps;Global and overview maps;Carbohydrate metabolism	ko01100//Metabolic pathways;ko01110//Biosynthesis of secondary metabolites;ko00500//Starch and sucrose metabolism	K01177;K01177;K01177	GO:0005575//cellular_component;GO:0005622//intracellular anatomical structure;GO:0005737//cytoplasm;GO:0009507//chloroplast;GO:0009532//plastid stroma;GO:0009536//plastid;GO:0009570//chloroplast stroma;GO:0043226//organelle;GO:0043227//membrane-bounded organelle;GO:0043229//intracellular organelle;GO:0043231//intracellular membrane-bounded organelle	GO:0003674//molecular_function;GO:0003824//catalytic activity;GO:0004553//hydrolase activity, hydrolyzing O-glycosyl compounds;GO:0016160//amylase activity;GO:0016161//beta-amylase activity;GO:0016787//hydrolase activity;GO:0016798//hydrolase activity, acting on glycosyl bonds;GO:0102229//amylopectin maltohydrolase activity	GO:0000023//maltose metabolic process;GO:0000024//maltose biosynthetic process;GO:0000272//polysaccharide catabolic process;GO:0005975//carbohydrate metabolic process;GO:0005976//polysaccharide metabolic process;GO:0005982//starch metabolic process;GO:0005983//starch catabolic process;GO:0005984//disaccharide metabolic process;GO:0006073//cellular glucan metabolic process;GO:0006950//response to …	--
BraA08g036060.3.1C	blue	MYB_related	1129.77218631647	0.996531775632598	3.92893138544534e-12	LHY	73.457	72.895	85.591	3.014	3.665	3.548	1.774	3.143	3.593	0	0.049	0.075	XP_018509476.2 protein LHY isoform X1 [Brassica rapa]	Organismal Systems	Environmental adaptation	ko04712//Circadian rhythm - plant	K12133	-	-	-	MYB_related
BraA08g032710.3.1C	blue	-	1129.2733340655	0.978218946726286	3.7223188633671e-08	At1g10090	87.249	86.331	77.744	15.218	14.414	10.869	20.6	14.323	20.402	31.488	23.469	15.792	XP_018514483.1 CSC1-like protein At1g10090 [Brassica rapa]	-	-	-	-	GO:0005575//cellular_component;GO:0016020//membrane;GO:0016021//integral component of membrane;GO:0031224//intrinsic component of membrane	-	GO:0006810//transport;GO:0006811//ion transport;GO:0008150//biological_process;GO:0051179//localization;GO:0051234//establishment of localization	--
BraA01g017170.3.1C	blue	-	1129.25877126524	0.984329867668506	7.24832220584614e-09	UKL4	39.389	33.097	37.377	10.672	9.921	8.377	10.97	10.752	13.315	14.549	11.788	12.799	XP_009142415.1 uridine kinase-like protein 4 [Brassica rapa]	Metabolism;Metabolism	Global and overview maps;Nucleotide metabolism	ko01100//Metabolic pathways;ko00240//Pyrimidine metabolism	K00876;K00876	GO:0005575//cellular_component;GO:0005622//intracellular anatomical structure;GO:0005737//cytoplasm;GO:0005829//cytosol	GO:0000166//nucleotide binding;GO:0001882//nucleoside binding;GO:0001883//purine nucleoside binding;GO:0003674//molecular_function;GO:0003824//catalytic activity;GO:0004127//cytidylate kinase activity;GO:0004140//dephospho-CoA kinase activity;GO:0004594//pantothenate kinase activity;GO:0004749//ribose phosphate diphosphokinase activity;GO:0004845//uracil phosphoribosyltransferase activity;GO:0004…	GO:0006139//nucleobase-containing compound metabolic process;GO:0006206//pyrimidine nucleobase metabolic process;GO:0006213//pyrimidine nucleoside metabolic process;GO:0006220//pyrimidine nucleotide metabolic process;GO:0006221//pyrimidine nucleotide biosynthetic process;GO:0006222//UMP biosynthetic process;GO:0006241//CTP biosynthetic process;GO:0006725//cellular aromatic compound metabolic proc…	--
BraA06g003550.3.1C	blue	-	1128.95301969226	0.992512146608844	1.83066801244908e-10	--	244.474	206.572	247.002	29.266	41.704	38.089	35.775	47.13	44.323	28.54	25.31	25.651	XP_009147858.1 uncharacterized protein LOC103871370 [Brassica rapa]	-	-	-	-	-	-	-	--
BraA05g037830.3.1C	blue	-	1128.63748091469	0.984664510564648	6.51037547698813e-09	--	31.315	36.381	29.253	0.791	0.401	0.576	1.174	1.033	1.458	0.142	0.038	0	XP_009146927.2 uncharacterized protein LOC103870541 [Brassica rapa]	-	-	-	-	GO:0005886//plasma membrane	GO:0022857//transmembrane transporter activity	GO:0055085//transmembrane transport	--
BraA03g027490.3.1C	blue	-	1127.35617995069	0.982290367677201	1.33179143208779e-08	NIP5-1	14.306	12.468	11.303	1.442	2.598	1.524	1.598	1.657	1.949	1.336	0.864	1.538	XP_009134192.1 probable aquaporin NIP5-1 [Brassica rapa]	-	-	-	-	GO:0016020//membrane	GO:0015267//channel activity	GO:0055085//transmembrane transport	--
BraA06g032550.3.1C	blue	-	1127.34744502668	0.996809555328778	2.58938080709335e-12	SIGE	78.354	70.941	85.162	6.626	9.789	7.54	3.355	3.481	3.886	2.284	4.539	2.755	CAF2088790.1 unnamed protein product [Brassica napus]	-	-	-	-	-	GO:0003677//DNA binding;GO:0003700//DNA-binding transcription factor activity;GO:0016987//sigma factor activity	GO:0006352//DNA-templated transcription, initiation;GO:0006355//regulation of transcription, DNA-templated;GO:0006950//response to stress;GO:0030436//asexual sporulation;GO:0042173//regulation of sporulation resulting in formation of a cellular spore	--
BraA02g007020.3.1C	blue	-	1127.34208575529	0.990878303797571	4.89795266647263e-10	NIT2	544.012	471.086	593.633	28.405	48.121	49.278	83.637	77.051	104.412	76.486	70.487	36.353	CAG7891783.1 unnamed protein product, partial [Brassica rapa]	Metabolism;Metabolism;Metabolism;Metabolism	Global and overview maps;Amino acid metabolism;Metabolism of other amino acids;Energy metabolism	ko01100//Metabolic pathways;ko00380//Tryptophan metabolism;ko00460//Cyanoamino acid metabolism;ko00910//Nitrogen metabolism	K01501;K01501;K01501;K01501	GO:0005737//cytoplasm;GO:0016021//integral component of membrane	GO:0000257//nitrilase activity;GO:0016410//N-acyltransferase activity;GO:0050126//N-carbamoylputrescine amidase activity	GO:0006497//protein lipidation;GO:0006807//nitrogen compound metabolic process;GO:0009058//biosynthetic process;GO:0009446//putrescine biosynthetic process;GO:0042158//lipoprotein biosynthetic process	--
BraA06g013760.3.1C	blue	-	1127.20057099884	0.985586694923313	4.78197197953234e-09	ABCG11	58.822	61.059	57.42	24.367	28.149	27.974	25.138	29.195	28.868	31.587	26.801	22.12	CDY26211.1 BnaA06g12060D [Brassica napus]	-	-	-	-	GO:0005575//cellular_component;GO:0005737//cytoplasm;GO:0005887//integral component of plasma membrane;GO:0009380//excinuclease repair complex;GO:0009898//cytoplasmic side of plasma membrane;GO:0010007//magnesium chelatase complex;GO:0016020//membrane;GO:0016021//integral component of membrane;GO:0043190//ATP-binding cassette (ABC) transporter complex;GO:0055051//ATP-binding cassette (ABC) transp…	GO:0003674//molecular_function;GO:0003723//RNA binding;GO:0003724//RNA helicase activity;GO:0003924//GTPase activity;GO:0004127//cytidylate kinase activity;GO:0005260//intracellularly ATP-gated chloride channel activity;GO:0005319//lipid transporter activity;GO:0005524//ATP binding;GO:0005525//GTP binding;GO:0009381//excinuclease ABC activity;GO:0015220//choline transmembrane transporter activity…	GO:0000910//cytokinesis;GO:0006139//nucleobase-containing compound metabolic process;GO:0006281//DNA repair;GO:0006289//nucleotide-excision repair;GO:0006310//DNA recombination;GO:0006810//transport;GO:0006817//phosphate ion transport;GO:0006824//cobalt ion transport;GO:0006855//xenobiotic transmembrane transport;GO:0006869//lipid transport;GO:0007059//chromosome segregation;GO:0007601//visual pe…	--
BraA05g041010.3.1C	blue	-	1127.08381120865	0.978788966758657	3.2632046181419e-08	NHX2	39.7	37.662	30.685	2.04	2.267	3.188	3.343	5.031	3.631	1.77	1.007	1.375	XP_033147777.1 sodium/hydrogen exchanger 2 [Brassica rapa]	-	-	-	-	GO:0005575//cellular_component;GO:0005622//intracellular anatomical structure;GO:0005737//cytoplasm;GO:0005773//vacuole;GO:0005774//vacuolar membrane;GO:0005886//plasma membrane;GO:0005887//integral component of plasma membrane;GO:0016020//membrane;GO:0016021//integral component of membrane;GO:0031090//organelle membrane;GO:0031224//intrinsic component of membrane;GO:0043226//organelle;GO:0043227…	GO:0003674//molecular_function;GO:0005215//transporter activity;GO:0005451//monovalent cation:proton antiporter activity;GO:0008324//cation transmembrane transporter activity;GO:0015075//ion transmembrane transporter activity;GO:0015078//proton transmembrane transporter activity;GO:0015079//potassium ion transmembrane transporter activity;GO:0015081//sodium ion transmembrane transporter activity;…	GO:0006810//transport;GO:0006811//ion transport;GO:0006812//cation transport;GO:0006813//potassium ion transport;GO:0006814//sodium ion transport;GO:0006873//cellular ion homeostasis;GO:0006883//cellular sodium ion homeostasis;GO:0006885//regulation of pH;GO:0006950//response to stress;GO:0006970//response to osmotic stress;GO:0008150//biological_process;GO:0009628//response to abiotic stimulus;G…	--
BraA10g032710.3.1C	blue	-	1126.49614583161	0.99198816493289	2.56508959265134e-10	UBQ3	602.091	564.088	566.678	138.147	182.264	149.883	84.144	83.43	97.607	137.823	141.24	120.902	XP_019086309.1 PREDICTED: polyubiquitin 4-like [Camelina sativa]	Genetic Information Processing	Folding, sorting and degradation	ko04120//Ubiquitin mediated proteolysis	K08770	GO:0005575//cellular_component;GO:0005576//extracellular region;GO:0005622//intracellular anatomical structure;GO:0005634//nucleus;GO:0005737//cytoplasm;GO:0005773//vacuole;GO:0043226//organelle;GO:0043227//membrane-bounded organelle;GO:0043229//intracellular organelle;GO:0043231//intracellular membrane-bounded organelle	GO:0000166//nucleotide binding;GO:0003980//UDP-glucose:glycoprotein glucosyltransferase activity;GO:0004827//proline-tRNA ligase activity;GO:0005515//protein binding;GO:0005524//ATP binding;GO:0008168//methyltransferase activity	GO:0003352//regulation of cilium movement;GO:0006289//nucleotide-excision repair;GO:0006364//rRNA processing;GO:0006433//prolyl-tRNA aminoacylation;GO:0006486//protein glycosylation;GO:0006508//proteolysis;GO:0006511//ubiquitin-dependent protein catabolic process;GO:0006807//nitrogen compound metabolic process;GO:0008150//biological_process;GO:0008152//metabolic process;GO:0009056//catabolic proc…	--
BraA10g016760.3.1C	blue	-	1126.20639029173	0.985865400137727	4.33919891802198e-09	At5g58770	173.889	144.317	147.779	9.252	32.586	16.541	6.724	24.017	21.717	5.626	15.345	8.964	XP_009120392.1 dehydrodolichyl diphosphate synthase 2 [Brassica rapa]	Metabolism;Metabolism	Global and overview maps;Metabolism of terpenoids and polyketides	ko01110//Biosynthesis of secondary metabolites;ko00900//Terpenoid backbone biosynthesis	K11778;K11778	GO:0005737//cytoplasm	GO:0004674//protein serine/threonine kinase activity;GO:0008834//di-trans,poly-cis-decaprenylcistransferase activity;GO:0016765//transferase activity, transferring alkyl or aryl (other than methyl) groups;GO:0016791//phosphatase activity	GO:0009252//peptidoglycan biosynthetic process;GO:0009401//phosphoenolpyruvate-dependent sugar phosphotransferase system	--
BraA05g037790.3.1C	blue	-	1126.0106224374	0.979765487531791	2.5823277154092e-08	At1g30350	124.209	120.326	114.308	7.234	9.638	6.635	9.047	8.311	8.935	35.521	29.54	21.999	XP_009146923.1 putative pectate lyase 21 [Brassica rapa]	Metabolism;Metabolism	Global and overview maps;Carbohydrate metabolism	ko01100//Metabolic pathways;ko00040//Pentose and glucuronate interconversions	K01728;K01728	GO:0005575//cellular_component;GO:0005576//extracellular region	GO:0003674//molecular_function;GO:0003824//catalytic activity;GO:0005488//binding;GO:0016829//lyase activity;GO:0016835//carbon-oxygen lyase activity;GO:0016837//carbon-oxygen lyase activity, acting on polysaccharides;GO:0030570//pectate lyase activity;GO:0043167//ion binding;GO:0043169//cation binding;GO:0044877//protein-containing complex binding;GO:0046872//metal ion binding;GO:0070051//fibrin…	GO:0000272//polysaccharide catabolic process;GO:0005975//carbohydrate metabolic process;GO:0005976//polysaccharide metabolic process;GO:0008150//biological_process;GO:0008152//metabolic process;GO:0009056//catabolic process;GO:0009057//macromolecule catabolic process;GO:0009987//cellular process;GO:0010393//galacturonan metabolic process;GO:0016043//cellular component organization;GO:0016052//car…	--
BraA03g057380.3.1C	blue	-	1125.68326128137	0.985642381914036	4.69074306508572e-09	CIPK6	187.028	165.052	159.598	53.013	55.873	42.575	42.566	28.989	49.771	51.402	49.829	42.523	NP_001302678.1 CBL-interacting serine/threonine-protein kinase 6-like [Brassica napus]	-	-	-	-	-	GO:0004672//protein kinase activity;GO:0005524//ATP binding;GO:0016709//oxidoreductase activity, acting on paired donors, with incorporation or reduction of molecular oxygen, NAD(P)H as one donor, and incorporation of one atom of oxygen	GO:0006468//protein phosphorylation;GO:0006744//ubiquinone biosynthetic process;GO:0007165//signal transduction	--
BraA10g020560.3.1C	blue	-	1125.3216498552	0.992695652397044	1.61757078234097e-10	--	8.766	7.918	10.15	0	0.118	0	0.119	0.438	0.115	1.508	0.271	0.413	CAG7910832.1 unnamed protein product, partial [Brassica rapa]	-	-	-	-	GO:0031224//intrinsic component of membrane	GO:0003674//molecular_function	GO:0006450//regulation of translational fidelity;GO:0051205//protein insertion into membrane	--
BraA09g058380.3.1C	blue	-	1125.19012873367	0.978632536145318	3.38443299895113e-08	nvj2	15.265	13.08	12.839	2.478	3.719	4.157	3.732	4.961	3.476	4.862	3.468	3.711	CAF2050332.1 unnamed protein product [Brassica napus]	-	-	-	-	-	-	-	--
BraA01g029900.3.1C	blue	-	1124.9145150058	0.991738695033673	2.98885382762368e-10	abkC	41.988	35.568	39.604	11.571	10.14	9.9	5.626	7.284	7.748	11.522	11.329	8.97	XP_033130431.1 uncharacterized aarF domain-containing protein kinase 2 [Brassica rapa]	-	-	-	-	-	GO:0016709//oxidoreductase activity, acting on paired donors, with incorporation or reduction of molecular oxygen, NAD(P)H as one donor, and incorporation of one atom of oxygen	GO:0006744//ubiquinone biosynthetic process	--
BraA09g004980.3.1C	blue	-	1124.79299278055	0.980375292837868	2.21823892430375e-08	NHX1	65.104	55.965	56.212	17.214	23.54	22.037	15.222	22.765	21.006	25.564	26.107	20.656	XP_009111931.1 sodium/hydrogen exchanger 1 [Brassica rapa]	-	-	-	-	GO:0005887//integral component of plasma membrane;GO:0016021//integral component of membrane	GO:0015299//solute:proton antiporter activity;GO:0015385//sodium:proton antiporter activity	GO:0006812//cation transport;GO:0006814//sodium ion transport;GO:0006883//cellular sodium ion homeostasis;GO:0006885//regulation of pH;GO:0055085//transmembrane transport	--
BraA10g009570.3.1C	blue	-	1124.67677956495	0.995202388018157	1.98563930380606e-11	--	110.713	122.555	135.539	14.603	14.24	12.497	10.293	10.029	10.438	20.39	15.887	14.381	XP_009140874.1 putative lipase ROG1 isoform X1 [Brassica rapa]	-	-	-	-	-	GO:0016788//hydrolase activity, acting on ester bonds;GO:0070205//2-succinyl-6-hydroxy-2,4-cyclohexadiene-1-carboxylate synthase activity	GO:0009234//menaquinone biosynthetic process	--
BraA06g028680.3.1C	blue	-	1124.62783924624	0.988713100836683	1.41558662335866e-09	--	13.408	10.487	12.774	1.37	2.228	2.285	2.237	2.557	2.468	2.199	1.641	1.948	XP_009150491.1 uncharacterized protein LOC103873838 [Brassica rapa]	-	-	-	-	GO:0005577//fibrinogen complex;GO:0033179//proton-transporting V-type ATPase, V0 domain	GO:0005102//signaling receptor binding;GO:0005524//ATP binding;GO:0015078//proton transmembrane transporter activity	GO:0007059//chromosome segregation;GO:0030168//platelet activation;GO:0030253//protein secretion by the type I secretion system;GO:0030261//chromosome condensation;GO:0051258//protein polymerization;GO:1902600//proton transmembrane transport	--
MSTRG.2739	blue	-	1124.19546031536	0.991394406484245	3.66366316818621e-10	RCI2B	315.969	333.529	380.968	17.945	18.255	22.444	42.711	45.117	56.345	44.717	26.031	29.164	hydrophobic protein RCI2B [Brassica rapa]	-	-	-	-	GO:0031224//intrinsic component of membrane	-	GO:0001101//response to acid chemical;GO:0006090//pyruvate metabolic process;GO:0006972//hyperosmotic response;GO:0006996//organelle organization;GO:0010038//response to metal ion;GO:0042044//fluid transport	--
BraA06g028060.3.1C	blue	-	1124.15291114398	0.978867563141867	3.20361586815813e-08	SRK2H	21.755	22.763	16.784	0.304	0.212	0.406	0	0	0.205	0	0.081	0	ALO51444.1 sucrose non-fermenting 1-related protein kinase 2 [Brassica rapa subsp. chinensis] [Brassica rapa]	Environmental Information Processing;Environmental Information Processing	Signal transduction;Signal transduction	ko04075//Plant hormone signal transduction;ko04016//MAPK signaling pathway - plant	K14498;K14498	GO:0005575//cellular_component;GO:0005622//intracellular anatomical structure;GO:0005634//nucleus;GO:0005737//cytoplasm;GO:0019031//viral envelope;GO:0043226//organelle;GO:0043227//membrane-bounded organelle;GO:0043229//intracellular organelle;GO:0043231//intracellular membrane-bounded organelle	GO:0000166//nucleotide binding;GO:0003674//molecular_function;GO:0003676//nucleic acid binding;GO:0003723//RNA binding;GO:0003729//mRNA binding;GO:0003824//catalytic activity;GO:0004672//protein kinase activity;GO:0004674//protein serine/threonine kinase activity;GO:0005488//binding;GO:0005524//ATP binding;GO:0008270//zinc ion binding;GO:0016301//kinase activity;GO:0016740//transferase activity;G…	GO:0006383//transcription by RNA polymerase III;GO:0006464//cellular protein modification process;GO:0006468//protein phosphorylation;GO:0006793//phosphorus metabolic process;GO:0006796//phosphate-containing compound metabolic process;GO:0006807//nitrogen compound metabolic process;GO:0006950//response to stress;GO:0006970//response to osmotic stress;GO:0007154//cell communication;GO:0007165//sig…	--
BraA04g010540.3.1C	blue	-	1124.15059472276	0.981937270400554	1.46908885361646e-08	IGHMBP2	271.46	240.628	218.385	19.448	33.034	27.864	22.367	44.166	32.645	10.11	11.588	9.096	XP_009124245.2 DNA-binding protein SMUBP-2 [Brassica rapa]	-	-	-	-	GO:0005575//cellular_component;GO:0005622//intracellular anatomical structure;GO:0005634//nucleus;GO:0005737//cytoplasm;GO:0009338//exodeoxyribonuclease V complex;GO:0030424//axon;GO:0042995//cell projection;GO:0043005//neuron projection;GO:0043226//organelle;GO:0043227//membrane-bounded organelle;GO:0043229//intracellular organelle;GO:0043231//intracellular membrane-bounded organelle;GO:0120025/…	GO:0000049//tRNA binding;GO:0000166//nucleotide binding;GO:0003674//molecular_function;GO:0003676//nucleic acid binding;GO:0003677//DNA binding;GO:0003678//DNA helicase activity;GO:0003723//RNA binding;GO:0003724//RNA helicase activity;GO:0003824//catalytic activity;GO:0003916//DNA topoisomerase activity;GO:0003917//DNA topoisomerase type I (single strand cut, ATP-independent) activity;GO:0003924…	GO:0000723//telomere maintenance;GO:0006139//nucleobase-containing compound metabolic process;GO:0006265//DNA topological change;GO:0006281//DNA repair;GO:0006310//DNA recombination;GO:0006351//transcription, DNA-templated;GO:0006355//regulation of transcription, DNA-templated;GO:0006400//tRNA modification;GO:0006725//cellular aromatic compound metabolic process;GO:0006807//nitrogen compound meta…	--
BraA03g043840.3.1C	blue	-	1124.12863483684	0.97744770757793	4.42394447289179e-08	HSP70-1	337.16	319.232	258.092	68.325	70.169	67.669	42.685	53.323	60.72	84.456	75.867	63.709	XP_033143098.1 probable mediator of RNA polymerase II transcription subunit 37e [Brassica rapa]	Genetic Information Processing;Genetic Information Processing;Cellular Processes	Folding, sorting and degradation;Transcription;Transport and catabolism	ko04141//Protein processing in endoplasmic reticulum;ko03040//Spliceosome;ko04144//Endocytosis	K03283;K03283;K03283	-	GO:0004856//xylulokinase activity;GO:0005515//protein binding;GO:0005524//ATP binding;GO:0016773//phosphotransferase activity, alcohol group as acceptor;GO:0016887//ATP hydrolysis activity;GO:0051082//unfolded protein binding	GO:0005975//carbohydrate metabolic process;GO:0005997//xylulose metabolic process;GO:0006457//protein folding;GO:0006950//response to stress;GO:0008360//regulation of cell shape;GO:0042732//D-xylose metabolic process;GO:0043093//FtsZ-dependent cytokinesis	--
BraA09g007280.3.1C	blue	ARF	1123.6422417745	0.988377604856232	1.63793817258083e-09	ARF2	166.321	156.68	158.353	74.061	83.586	78.827	66.58	84.456	79.236	74.956	79.44	62.059	AFD01295.1 auxin response factor 2-3 [Brassica rapa subsp. pekinensis] [Brassica rapa]	-	-	-	-	GO:0005634//nucleus	GO:0003677//DNA binding	GO:0006355//regulation of transcription, DNA-templated;GO:0009725//response to hormone	ARF
BraA01g018860.3.1C	blue	-	1123.53133121162	-0.98988	8.21955675827714e-10	--	1.413	1.494	1.32	11.939	11.84	10.905	13.22	11.888	11.544	12.663	10.339	12.095	XP_009144250.1 uncharacterized protein LOC103867909 [Brassica rapa]	-	-	-	-	-	-	-	--
BraA02g026710.3.1C	blue	-	1123.17318438356	0.988557750152592	1.51533070115479e-09	ISS1	85.2	72.718	82.416	37.697	37.673	34.518	37.747	38.795	40.29	37.25	39.404	33.656	CAG7893983.1 unnamed protein product, partial [Brassica rapa]	Metabolism;Metabolism;Metabolism	Global and overview maps;Amino acid metabolism;Amino acid metabolism	ko01100//Metabolic pathways;ko00270//Cysteine and methionine metabolism;ko00380//Tryptophan metabolism	K00837;K00837;K00837	GO:0005737//cytoplasm	GO:0003824//catalytic activity;GO:0003961//O-acetylhomoserine aminocarboxypropyltransferase activity;GO:0004124//cysteine synthase activity;GO:0004400//histidinol-phosphate transaminase activity;GO:0004838//L-tyrosine:2-oxoglutarate aminotransferase activity;GO:0009016//succinyldiaminopimelate transaminase activity;GO:0016765//transferase activity, transferring alkyl or aryl (other than methyl) g…	GO:0000105//histidine biosynthetic process;GO:0006520//cellular amino acid metabolic process;GO:0006531//aspartate metabolic process;GO:0006559//L-phenylalanine catabolic process;GO:0006572//tyrosine catabolic process;GO:0008652//cellular amino acid biosynthetic process;GO:0009058//biosynthetic process;GO:0009086//methionine biosynthetic process;GO:0009087//methionine catabolic process;GO:0009093…	--
BraA03g033420.3.1C	blue	-	1122.83530442348	0.972755292777838	1.12937444338041e-07	UGT80A2	5.433	4.631	3.743	0.129	0.08	0.077	0.321	0.395	0.349	0.425	0.229	0.21	XP_009134943.1 sterol 3-beta-glucosyltransferase UGT80A2 [Brassica rapa]	-	-	-	-	-	GO:0008194//UDP-glycosyltransferase activity;GO:0016758//hexosyltransferase activity	GO:0005975//carbohydrate metabolic process;GO:0030259//lipid glycosylation	--
BraA07g030410.3.1C	blue	-	1122.44985996782	0.985474046768831	4.97084647237109e-09	PER12	39.073	42.009	42.742	5.174	6.205	9.607	11.336	8.185	7.431	11.856	10.859	10.542	XP_009104899.1 peroxidase 12 [Brassica rapa]	Metabolism;Metabolism;Metabolism	Global and overview maps;Global and overview maps;Biosynthesis of other secondary metabolites	ko01100//Metabolic pathways;ko01110//Biosynthesis of secondary metabolites;ko00940//Phenylpropanoid biosynthesis	K00430;K00430;K00430	GO:0005575//cellular_component;GO:0005576//extracellular region;GO:0005618//cell wall;GO:0005622//intracellular anatomical structure;GO:0005737//cytoplasm;GO:0005773//vacuole;GO:0005911//cell-cell junction;GO:0009505//plant-type cell wall;GO:0009506//plasmodesma;GO:0016020//membrane;GO:0030054//cell junction;GO:0030312//external encapsulating structure;GO:0043226//organelle;GO:0043227//membrane-b…	GO:0003674//molecular_function;GO:0003824//catalytic activity;GO:0004096//catalase activity;GO:0004601//peroxidase activity;GO:0005488//binding;GO:0016209//antioxidant activity;GO:0016491//oxidoreductase activity;GO:0016684//oxidoreductase activity, acting on peroxide as acceptor;GO:0020037//heme binding;GO:0043167//ion binding;GO:0043169//cation binding;GO:0046872//metal ion binding;GO:0046906//…	GO:0006950//response to stress;GO:0006979//response to oxidative stress;GO:0008150//biological_process;GO:0008152//metabolic process;GO:0009056//catabolic process;GO:0009636//response to toxic substance;GO:0009664//plant-type cell wall organization;GO:0009987//cellular process;GO:0016043//cellular component organization;GO:0016999//antibiotic metabolic process;GO:0017001//antibiotic catabolic pro…	--
BraA05g015330.3.1C	blue	-	1121.95856572889	0.988177251179862	1.78347064034692e-09	Eif2b5	191.2	176.639	186.053	98.332	101.016	94.512	103.592	100.181	105.256	104.518	97.331	83.418	CAF2096905.1 unnamed protein product [Brassica napus]	-	-	-	-	-	GO:0005515//protein binding	GO:0007034//vacuolar transport	--
BraA07g031100.3.1C	blue	-	1121.64674614461	0.990534826198576	5.88884371207855e-10	--	37.951	29.85	36.425	6.88	5.979	6.121	4.885	6.014	6.063	6.503	5.415	7.657	XP_009104983.1 uncharacterized protein LOC103830913 [Brassica rapa]	-	-	-	-	-	-	-	--
BraA03g022450.3.1C	blue	-	1121.5183519176	0.993068562458788	1.24549892628454e-10	COR15B	10124	11668	12545.4	40.204	53.73	39.308	347.789	401.022	439.502	52.763	30.991	34.03	XP_009133541.1 protein COLD-REGULATED 15B, chloroplastic [Brassica rapa]	-	-	-	-	-	GO:0046872//metal ion binding	GO:0042981//regulation of apoptotic process	--
BraA07g029540.3.1C	blue	-	1120.71602519041	0.995112037020921	2.17945937904312e-11	DOX2	14.662	16.213	17.676	1.723	2.523	1.801	1.527	1.033	1.824	2.086	1.605	1.925	XP_009104799.1 alpha-dioxygenase 2 [Brassica rapa]	Metabolism;Metabolism	Global and overview maps;Lipid metabolism	ko01110//Biosynthesis of secondary metabolites;ko00592//alpha-Linolenic acid metabolism	K10529;K10529	-	-	-	--
BraA04g030880.3.1C	blue	-	1120.32845992086	0.984170412706007	7.62265067661408e-09	RH37	57.454	52.29	53.367	19.858	18.628	18.025	19.862	23.019	24.16	19.182	17.106	15.846	XP_009142072.1 DEAD-box ATP-dependent RNA helicase 37 [Brassica rapa]	-	-	-	-	GO:0005575//cellular_component;GO:0005622//intracellular anatomical structure;GO:0005634//nucleus;GO:0005730//nucleolus;GO:0005737//cytoplasm;GO:0005777//peroxisome;GO:0009380//excinuclease repair complex;GO:0031974//membrane-enclosed lumen;GO:0031981//nuclear lumen;GO:0042579//microbody;GO:0043226//organelle;GO:0043227//membrane-bounded organelle;GO:0043228//non-membrane-bounded organelle;GO:004…	GO:0000166//nucleotide binding;GO:0003674//molecular_function;GO:0003676//nucleic acid binding;GO:0003677//DNA binding;GO:0003690//double-stranded DNA binding;GO:0003723//RNA binding;GO:0003724//RNA helicase activity;GO:0003824//catalytic activity;GO:0004386//helicase activity;GO:0005488//binding;GO:0005515//protein binding;GO:0005524//ATP binding;GO:0008186//ATP-dependent activity, acting on RNA…	GO:0006139//nucleobase-containing compound metabolic process;GO:0006268//DNA unwinding involved in DNA replication;GO:0006281//DNA repair;GO:0006289//nucleotide-excision repair;GO:0006310//DNA recombination;GO:0006725//cellular aromatic compound metabolic process;GO:0006807//nitrogen compound metabolic process;GO:0008150//biological_process;GO:0008152//metabolic process;GO:0009987//cellular proce…	--
BraA06g038800.3.1C	blue	-	1120.20633998538	0.991311861161467	3.84224640578369e-10	SDH2-2	124.985	122.171	136.348	40.35	34.91	35.898	29.634	32.493	34.174	44.736	52.624	41.494	XP_009151968.1 succinate dehydrogenase [ubiquinone] iron-sulfur subunit 1, mitochondrial [Brassica rapa]	Metabolism;Metabolism;Metabolism;Metabolism;Metabolism	Global and overview maps;Global and overview maps;Global and overview maps;Energy metabolism;Carbohydrate metabolism	ko01100//Metabolic pathways;ko01110//Biosynthesis of secondary metabolites;ko01200//Carbon metabolism;ko00190//Oxidative phosphorylation;ko00020//Citrate cycle (TCA cycle)	K00235;K00235;K00235;K00235;K00235	GO:0009331//glycerol-3-phosphate dehydrogenase complex;GO:0016020//membrane	GO:0000104//succinate dehydrogenase activity;GO:0004368//glycerol-3-phosphate dehydrogenase (quinone) activity;GO:0004854//xanthine dehydrogenase activity;GO:0009055//electron transfer activity;GO:0043546//molybdopterin cofactor binding;GO:0050136//NADH dehydrogenase (quinone) activity;GO:0051536//iron-sulfur cluster binding	GO:0006071//glycerol metabolic process;GO:0006099//tricarboxylic acid cycle;GO:0009060//aerobic respiration;GO:0009061//anaerobic respiration;GO:0046415//urate metabolic process	--
BraA02g040590.3.1C	blue	-	1119.65637898316	0.985695738195138	4.60464066290975e-09	AVT6A	29.722	28.532	32.073	9.587	10.123	10.319	10.271	11.694	11.461	14.677	12.791	13.08	XP_009129680.1 amino acid transporter AVT6A [Brassica rapa]	-	-	-	-	GO:0005887//integral component of plasma membrane	GO:0015173//aromatic amino acid transmembrane transporter activity	GO:0003333//amino acid transmembrane transport;GO:0015801//aromatic amino acid transport	--
BraA06g021730.3.1C	blue	-	1118.61728464935	0.973434478432311	9.96588013329735e-08	SCPL48	158.952	134.368	109.521	5.711	5.905	8.31	10.907	9.566	9.184	10.601	7.388	9.108	XP_009150318.1 serine carboxypeptidase-like 48 [Brassica rapa]	-	-	-	-	GO:0005575//cellular_component;GO:0005576//extracellular region;GO:0005622//intracellular anatomical structure;GO:0005737//cytoplasm;GO:0005773//vacuole;GO:0043226//organelle;GO:0043227//membrane-bounded organelle;GO:0043229//intracellular organelle;GO:0043231//intracellular membrane-bounded organelle	GO:0003674//molecular_function;GO:0003824//catalytic activity;GO:0004180//carboxypeptidase activity;GO:0004185//serine-type carboxypeptidase activity;GO:0008233//peptidase activity;GO:0008236//serine-type peptidase activity;GO:0008238//exopeptidase activity;GO:0016787//hydrolase activity;GO:0017171//serine hydrolase activity;GO:0070008//serine-type exopeptidase activity;GO:0140096//catalytic acti…	GO:0006508//proteolysis;GO:0006807//nitrogen compound metabolic process;GO:0008150//biological_process;GO:0008152//metabolic process;GO:0009056//catabolic process;GO:0009057//macromolecule catabolic process;GO:0009987//cellular process;GO:0019538//protein metabolic process;GO:0030163//protein catabolic process;GO:0043170//macromolecule metabolic process;GO:0044237//cellular metabolic process;GO:0…	--
BraA04g026490.3.1C	blue	-	1118.44099572085	0.99312951914628	1.19180908901113e-10	SAMC2	62.44	66.281	66.869	26.722	27.049	29.773	26.682	26.073	24.859	25.819	24.697	26.391	KAG5402032.1 hypothetical protein IGI04_016639 [Brassica rapa subsp. trilocularis] [Brassica rapa]	-	-	-	-	-	GO:0005509//calcium ion binding	-	--
BraA07g030180.3.1C	blue	-	1117.17490731313	0.96998657158316	1.82380807499862e-07	PATL3	98.105	85.637	77.87	22.963	29.818	26.52	25.3	30.654	33.116	38.457	36.044	31.975	XP_009104870.1 patellin-3 isoform X1 [Brassica rapa]	-	-	-	-	GO:0005576//extracellular region	GO:0008233//peptidase activity	GO:0031640//killing of cells of other organism	--
BraA08g014290.3.1C	blue	-	1116.65111032216	0.979461767664375	2.78061835542274e-08	GALS3	104.183	107.037	90.943	15.257	11.582	16.747	23.915	16.772	23.137	17.246	10.226	10.792	XP_009108462.2 galactan beta-1,4-galactosyltransferase GALS3 [Brassica rapa]	-	-	-	-	-	-	-	--
BraA06g033550.3.1C	blue	-	1116.09379798227	0.996027936590185	7.7348905834925e-12	CIPK25	49.543	48.26	56.552	7.378	10.998	9.506	4.332	7.891	9.683	7.856	7.043	2.946	XP_009151037.1 CBL-interacting serine/threonine-protein kinase 25 [Brassica rapa]	-	-	-	-	GO:0005575//cellular_component;GO:0005622//intracellular anatomical structure	GO:0000166//nucleotide binding;GO:0003674//molecular_function;GO:0003824//catalytic activity;GO:0004672//protein kinase activity;GO:0004674//protein serine/threonine kinase activity;GO:0005488//binding;GO:0005524//ATP binding;GO:0016301//kinase activity;GO:0016709//oxidoreductase activity, acting on paired donors, with incorporation or reduction of molecular oxygen, NAD(P)H as one donor, and inco…	GO:0006464//cellular protein modification process;GO:0006468//protein phosphorylation;GO:0006744//ubiquinone biosynthetic process;GO:0006793//phosphorus metabolic process;GO:0006796//phosphate-containing compound metabolic process;GO:0006807//nitrogen compound metabolic process;GO:0006950//response to stress;GO:0006952//defense response;GO:0007154//cell communication;GO:0007165//signal transducti…	--
BraA02g016340.3.1C	blue	-	1114.92919721194	0.991914622043749	2.68466914842838e-10	SDHAF2	65.126	64.429	70.37	24.23	22.944	19.827	18.98	27.837	22.905	20.1	21.499	21.026	XP_009127327.1 succinate dehydrogenase assembly factor 2, mitochondrial [Brassica rapa]	-	-	-	-	-	-	-	--
BraA07g016090.3.1C	blue	-	1114.67306663686	0.98023388693012	2.29877067232938e-08	COR47	707.726	875.519	675.861	4.861	6.628	7.352	20.562	8.005	13.72	89.502	50.205	30.81	CAF2162882.1 unnamed protein product [Brassica napus]	-	-	-	-	-	-	GO:0009415//response to water	--
BraA08g012990.3.1C	blue	-	1114.21000211779	0.989524236495934	9.76295334532358e-10	At4g17550	60.136	64.495	61.951	14.091	10.322	10.589	11.754	9.321	15.05	8.914	7.104	6.636	CAG7897829.1 unnamed protein product [Brassica rapa]	-	-	-	-	GO:0005887//integral component of plasma membrane;GO:0016021//integral component of membrane	GO:0015169//glycerol-3-phosphate transmembrane transporter activity;GO:0022857//transmembrane transporter activity;GO:0042910//xenobiotic transmembrane transporter activity	GO:0015794//glycerol-3-phosphate transmembrane transport;GO:0042908//xenobiotic transport;GO:0055085//transmembrane transport	--
BraA10g021610.3.1C	blue	C3H	1113.7322848736	0.986913940605664	2.95664589741834e-09	At5g18550	21.399	22.34	24.724	3.8	3.938	2.937	5.754	4.151	5.892	7.386	4.775	5.062	XP_009120963.1 zinc finger CCCH domain-containing protein 58 [Brassica rapa]	-	-	-	-	-	GO:0046872//metal ion binding	-	C3H
BraA08g020310.3.1C	blue	-	1113.5338322034	0.992189507237458	2.25933632895477e-10	RS41	121.92	129.639	124.567	43.279	36.682	43.674	30.609	28.989	33.821	36.344	34.846	29.017	CAF2246154.1 unnamed protein product [Brassica napus]	Genetic Information Processing	Transcription	ko03040//Spliceosome	K12893	GO:0005634//nucleus;GO:0005737//cytoplasm	GO:0003676//nucleic acid binding;GO:0003723//RNA binding;GO:0004535//poly(A)-specific ribonuclease activity;GO:0046872//metal ion binding	GO:0006402//mRNA catabolic process;GO:0008380//RNA splicing	--

## Sheet: M3
GeneID	module	TF_family	All.kWithin	module-MM	module-pvalue	Symbol	A6-1	A6-2	A6-3	A9-1	A9-2	A9-3	A12-1	A12-2	A12-3	A15-1	A15-2	A15-3	Description	KEGG_A_class	KEGG_B_class	Pathway	K_ID	GO Component	GO Function	GO Process	TF_family
BraA03g013830.3.1C	black	-	417.335718024465	-0.960087	7.45957529757041e-07	THI1	1396.93	1437.76	1137.95	280.782	339.317	365.518	655.293	648.3	567.74	291.653	190.231	307.313	XP_009132425.2 thiamine thiazole synthase, chloroplastic-like [Brassica rapa]	Metabolism;Metabolism	Global and overview maps;Metabolism of cofactors and vitamins	ko01100//Metabolic pathways;ko00730//Thiamine metabolism	K03146;K03146	-	GO:0000104//succinate dehydrogenase activity;GO:0003677//DNA binding;GO:0003824//catalytic activity;GO:0003899//DNA-directed 5'-3' RNA polymerase activity;GO:0004148//dihydrolipoyl dehydrogenase activity;GO:0004355//glutamate synthase (NADPH) activity;GO:0004729//oxygen-dependent protoporphyrinogen oxidase activity;GO:0008734//L-aspartate oxidase activity;GO:0008812//choline dehydrogenase activit…	GO:0006096//glycolytic process;GO:0006099//tricarboxylic acid cycle;GO:0006351//transcription, DNA-templated;GO:0006400//tRNA modification;GO:0006537//glutamate biosynthetic process;GO:0006744//ubiquinone biosynthetic process;GO:0006779//porphyrin-containing compound biosynthetic process;GO:0006790//sulfur compound metabolic process;GO:0009060//aerobic respiration;GO:0009061//anaerobic respiratio…	--
BraA06g039400.3.1C	black	-	416.158303961028	-0.975295	6.9536150105184e-08	PHT2-1	55.733	50.852	48.621	23.087	21.939	23.019	28.608	29.459	29.25	15.79	15.086	16.948	XP_009152045.1 inorganic phosphate transporter 2-1, chloroplastic [Brassica rapa]	-	-	-	-	GO:0016020//membrane	GO:0003677//DNA binding;GO:0005315//inorganic phosphate transmembrane transporter activity	GO:0006355//regulation of transcription, DNA-templated;GO:0006817//phosphate ion transport	--
BraA02g012600.3.1C	black	-	414.786135952832	-0.979416	2.81126317319315e-08	--	203.88	220.368	186.982	80.667	94.473	95.477	115.166	130.006	110.668	62.811	65.101	67.286	XP_009126845.1 uncharacterized protein LOC103851718 [Brassica rapa]	-	-	-	-	-	-	-	--
MSTRG.4451	black	-	410.426227238211	0.948410694922483	2.63837313122352e-06	At1g76200	1.325	0.627	3.451	19.504	16.806	15.942	13.761	13.481	15.999	17.863	18.573	21.261	NADH dehydrogenase [ubiquinone] 1 beta subcomplex subunit 2 [Brassica rapa]	-	-	-	-	GO:0019866//organelle inner membrane	-	-	--
BraA09g006170.3.1C	black	-	410.150559902407	-0.982598	1.22078974530611e-08	CRYD	6.065	6.566	5.101	1.231	0.87	1.314	2.848	2.884	2.439	0.389	0.472	0.2	KAG5381950.1 hypothetical protein IGI04_033420 [Brassica rapa subsp. trilocularis] [Brassica rapa]	-	-	-	-	-	GO:0003904//deoxyribodipyrimidine photo-lyase activity	GO:0006281//DNA repair;GO:0009890//negative regulation of biosynthetic process	--
BraA02g018240.3.1C	black	-	410.140656725799	0.962697844310357	5.34227923059209e-07	--	5.631	6.089	6.786	33.706	34.917	30.786	24.981	22.57	27.298	32.735	35.41	36.414	XP_009127576.1 uncharacterized protein LOC103852423 [Brassica rapa]	-	-	-	-	-	-	-	--
BraA03g000070.3.1C	black	-	409.997332304928	-0.9713	1.46147802364966e-07	PDX13	714.362	800.529	691.612	232.524	200.6	228.357	310.621	309.042	316.645	88.373	74.612	90.066	XP_009130656.1 pyridoxal 5'-phosphate synthase subunit PDX1.3 [Brassica rapa]	Metabolism;Metabolism	Global and overview maps;Metabolism of cofactors and vitamins	ko01100//Metabolic pathways;ko00750//Vitamin B6 metabolism	K06215;K06215	-	GO:0000107//imidazoleglycerol-phosphate synthase activity;GO:0003949//1-(5-phosphoribosyl)-5-[(5-phosphoribosylamino)methylideneamino]imidazole-4-carboxamide isomerase activity;GO:0004425//indole-3-glycerol-phosphate synthase activity;GO:0004590//orotidine-5'-phosphate decarboxylase activity;GO:0004834//tryptophan synthase activity;GO:0017150//tRNA dihydrouridine synthase activity;GO:0018580//nit…	GO:0000105//histidine biosynthetic process;GO:0000162//tryptophan biosynthetic process;GO:0006051//N-acetylmannosamine metabolic process;GO:0006207//'de novo' pyrimidine nucleobase biosynthetic process;GO:0008033//tRNA processing;GO:0008615//pyridoxine biosynthetic process	--
BraA10g013110.3.1C	black	-	409.225521464691	-0.962295	5.63343094189674e-07	THI1	3563.42	3420.98	2942.59	585.934	768.139	748.306	1688.58	1761.35	1541.28	716.174	551.376	743.862	XP_009120006.1 thiamine thiazole synthase, chloroplastic [Brassica rapa]	Metabolism;Metabolism	Global and overview maps;Metabolism of cofactors and vitamins	ko01100//Metabolic pathways;ko00730//Thiamine metabolism	K03146;K03146	GO:0009342//glutamate synthase complex (NADPH)	GO:0000104//succinate dehydrogenase activity;GO:0003677//DNA binding;GO:0003824//catalytic activity;GO:0003899//DNA-directed 5'-3' RNA polymerase activity;GO:0004148//dihydrolipoyl dehydrogenase activity;GO:0004355//glutamate synthase (NADPH) activity;GO:0004729//oxygen-dependent protoporphyrinogen oxidase activity;GO:0008734//L-aspartate oxidase activity;GO:0008812//choline dehydrogenase activit…	GO:0006096//glycolytic process;GO:0006099//tricarboxylic acid cycle;GO:0006351//transcription, DNA-templated;GO:0006400//tRNA modification;GO:0006537//glutamate biosynthetic process;GO:0006744//ubiquinone biosynthetic process;GO:0006779//porphyrin-containing compound biosynthetic process;GO:0006790//sulfur compound metabolic process;GO:0009060//aerobic respiration;GO:0009061//anaerobic respiratio…	--
BraA01g001200.3.1C	black	-	407.593864992245	-0.957083	1.06683322608073e-06	SQE3	83.407	95.481	85.937	24.331	36.056	31.932	37.169	45.582	43.505	22.9	21.375	20.753	XP_009133477.1 squalene epoxidase 3 [Brassica rapa]	Metabolism;Metabolism;Metabolism;Metabolism	Global and overview maps;Global and overview maps;Lipid metabolism;Metabolism of terpenoids and polyketides	ko01100//Metabolic pathways;ko01110//Biosynthesis of secondary metabolites;ko00100//Steroid biosynthesis;ko00909//Sesquiterpenoid and triterpenoid biosynthesis	K00511;K00511;K00511;K00511	GO:0005575//cellular_component;GO:0005622//intracellular anatomical structure;GO:0005737//cytoplasm;GO:0005783//endoplasmic reticulum;GO:0009342//glutamate synthase complex (NADPH);GO:0012505//endomembrane system;GO:0016020//membrane;GO:0016021//integral component of membrane;GO:0031224//intrinsic component of membrane;GO:0043226//organelle;GO:0043227//membrane-bounded organelle;GO:0043229//intra…	GO:0000166//nucleotide binding;GO:0003674//molecular_function;GO:0003824//catalytic activity;GO:0004148//dihydrolipoyl dehydrogenase activity;GO:0004355//glutamate synthase (NADPH) activity;GO:0004497//monooxygenase activity;GO:0004506//squalene monooxygenase activity;GO:0004729//oxygen-dependent protoporphyrinogen oxidase activity;GO:0004764//shikimate 3-dehydrogenase (NADP+) activity;GO:0005488…	GO:0001101//response to acid chemical;GO:0006096//glycolytic process;GO:0006400//tRNA modification;GO:0006537//glutamate biosynthetic process;GO:0006629//lipid metabolic process;GO:0006694//steroid biosynthetic process;GO:0006744//ubiquinone biosynthetic process;GO:0006779//porphyrin-containing compound biosynthetic process;GO:0006805//xenobiotic metabolic process;GO:0006813//potassium ion transp…	--
BraA09g045200.3.1C	black	-	407.124070877872	-0.959018	8.49816580858223e-07	BIC1	29.651	24.186	22.73	2.742	4.188	4.182	7.492	12.149	7.939	0.774	1.043	1.591	XP_009115970.1 protein BIC1 [Brassica rapa]	-	-	-	-	-	-	-	--
BraA03g019810.3.1C	black	-	406.747541410375	-0.962137	5.75075662624589e-07	At3g10130	47.939	49.24	39.718	6.772	9.947	5.904	10.236	18.36	21.716	1.083	1.73	0.99	XP_009133222.1 uncharacterized protein LOC103857751 [Brassica rapa]	-	-	-	-	-	-	-	--
BraA04g025700.3.1C	black	-	405.62118574817	-0.976147	5.84293433998985e-08	At2g34460	138.823	128.664	134.279	34.735	34.519	38.264	56.897	51.664	60.814	11.728	7.188	9.113	XP_009141385.1 uncharacterized protein At2g34460, chloroplastic [Brassica rapa]	-	-	-	-	GO:0000347//THO complex;GO:0005575//cellular_component;GO:0005622//intracellular anatomical structure;GO:0005634//nucleus;GO:0005737//cytoplasm;GO:0009507//chloroplast;GO:0009526//plastid envelope;GO:0009532//plastid stroma;GO:0009534//chloroplast thylakoid;GO:0009535//chloroplast thylakoid membrane;GO:0009536//plastid;GO:0009570//chloroplast stroma;GO:0009579//thylakoid;GO:0009941//chloroplast e…	GO:0000166//nucleotide binding;GO:0003674//molecular_function;GO:0003676//nucleic acid binding;GO:0003677//DNA binding;GO:0003824//catalytic activity;GO:0003854//3-beta-hydroxy-delta5-steroid dehydrogenase activity;GO:0003978//UDP-glucose 4-epimerase activity;GO:0004043//L-aminoadipate-semialdehyde dehydrogenase activity;GO:0004386//helicase activity;GO:0005488//binding;GO:0005524//ATP binding;GO…	GO:0005975//carbohydrate metabolic process;GO:0006012//galactose metabolic process;GO:0006139//nucleobase-containing compound metabolic process;GO:0006259//DNA metabolic process;GO:0006260//DNA replication;GO:0006261//DNA-dependent DNA replication;GO:0006268//DNA unwinding involved in DNA replication;GO:0006270//DNA replication initiation;GO:0006694//steroid biosynthetic process;GO:0006725//cellu…	--
BraA06g020070.3.1C	black	-	403.259747678593	0.957146950047307	1.05897469023773e-06	--	6.559	5.655	6.076	23.452	23.75	21.858	18.236	18.443	16.096	23.312	24.079	23.254	XP_009149908.1 uncharacterized protein LOC103873238 [Brassica rapa]	-	-	-	-	GO:0005575//cellular_component	GO:0003676//nucleic acid binding;GO:0004519//endonuclease activity;GO:0004520//endodeoxyribonuclease activity	GO:0043571//maintenance of CRISPR repeat elements	--
BraA06g038980.3.1C	black	-	403.243437012782	0.957815225131193	9.80047744326959e-07	UKL2	1.292	1.5	1.69	9.224	7.111	7.355	6.455	5.751	6.384	8.614	7.905	9.003	XP_009151986.1 uridine kinase-like protein 2, chloroplastic [Brassica rapa]	Metabolism;Metabolism	Global and overview maps;Nucleotide metabolism	ko01100//Metabolic pathways;ko00240//Pyrimidine metabolism	K00876;K00876	GO:0005737//cytoplasm	GO:0003824//catalytic activity;GO:0004020//adenylylsulfate kinase activity;GO:0004127//cytidylate kinase activity;GO:0004140//dephospho-CoA kinase activity;GO:0004594//pantothenate kinase activity;GO:0004749//ribose phosphate diphosphokinase activity;GO:0004845//uracil phosphoribosyltransferase activity;GO:0004849//uridine kinase activity;GO:0005524//ATP binding;GO:0005525//GTP binding;GO:0016301…	GO:0006139//nucleobase-containing compound metabolic process;GO:0006777//Mo-molybdopterin cofactor biosynthetic process;GO:0006790//sulfur compound metabolic process;GO:0008655//pyrimidine-containing compound salvage;GO:0009116//nucleoside metabolic process;GO:0009152//purine ribonucleotide biosynthetic process;GO:0009252//peptidoglycan biosynthetic process;GO:0015937//coenzyme A biosynthetic pro…	--
BraA03g043390.3.1C	black	-	402.93490353129	0.944699500970269	3.7105744910748e-06	--	9.833	12.191	13.796	47.57	53.131	48.099	38.429	38.05	41.633	48.022	51.746	51.188	XP_009136283.1 uncharacterized protein LOC103860434 [Brassica rapa]	-	-	-	-	-	-	-	--
BraA07g038570.3.1C	black	-	400.870739065271	-0.956688	1.11610467462212e-06	CML26	14.212	11.598	9.873	1.871	1.424	1.514	4.921	3.518	4.904	0.672	0.181	0.138	XP_009106021.1 probable calcium-binding protein CML26 [Brassica rapa]	Organismal Systems	Environmental adaptation	ko04626//Plant-pathogen interaction	K13448	GO:0005575//cellular_component;GO:0005622//intracellular anatomical structure;GO:0005737//cytoplasm	GO:0003674//molecular_function;GO:0004553//hydrolase activity, hydrolyzing O-glycosyl compounds;GO:0005488//binding;GO:0005509//calcium ion binding;GO:0005515//protein binding;GO:0043167//ion binding;GO:0043169//cation binding;GO:0046872//metal ion binding	GO:0000272//polysaccharide catabolic process	--
BraA09g048720.3.1C	black	-	400.576721329985	-0.970756	1.60388568665091e-07	CRD1	671.227	684.494	660.445	235.324	243.122	271.329	291.617	322.422	292.274	108.284	87.342	116.393	XP_009116397.1 magnesium-protoporphyrin IX monomethyl ester [oxidative] cyclase, chloroplastic [Brassica rapa]	Metabolism;Metabolism;Metabolism	Global and overview maps;Global and overview maps;Metabolism of cofactors and vitamins	ko01100//Metabolic pathways;ko01110//Biosynthesis of secondary metabolites;ko00860//Porphyrin metabolism	K04035;K04035;K04035	-	GO:0016491//oxidoreductase activity;GO:0045300//acyl-[acyl-carrier-protein] desaturase activity;GO:0046872//metal ion binding;GO:0048529//magnesium-protoporphyrin IX monomethyl ester (oxidative) cyclase activity	GO:0006631//fatty acid metabolic process;GO:0015995//chlorophyll biosynthetic process	--
BraA03g035700.3.1C	black	-	400.140628139048	0.955604672294354	1.26045708797966e-06	FOLD2	11.804	11.705	13.871	50.916	41.619	44.815	42.615	42.598	41.222	52.904	54.31	58.423	XP_009135224.2 bifunctional protein FolD 2 [Brassica rapa]	-	-	-	-	GO:0005575//cellular_component;GO:0005622//intracellular anatomical structure;GO:0005737//cytoplasm;GO:0005829//cytosol;GO:0009507//chloroplast;GO:0009536//plastid;GO:0043226//organelle;GO:0043227//membrane-bounded organelle;GO:0043229//intracellular organelle;GO:0043231//intracellular membrane-bounded organelle	GO:0003674//molecular_function;GO:0003824//catalytic activity;GO:0004477//methenyltetrahydrofolate cyclohydrolase activity;GO:0004488//methylenetetrahydrofolate dehydrogenase (NADP+) activity;GO:0016491//oxidoreductase activity;GO:0016645//oxidoreductase activity, acting on the CH-NH group of donors;GO:0016646//oxidoreductase activity, acting on the CH-NH group of donors, NAD or NADP as acceptor;…	GO:0006082//organic acid metabolic process;GO:0006575//cellular modified amino acid metabolic process;GO:0006725//cellular aromatic compound metabolic process;GO:0006730//one-carbon metabolic process;GO:0006760//folic acid-containing compound metabolic process;GO:0006807//nitrogen compound metabolic process;GO:0008150//biological_process;GO:0008152//metabolic process;GO:0009853//photorespiration;…	--
BraA09g010000.3.1C	black	-	399.33696307515	0.985730310963791	4.5495265122122e-09	AKRP	27.383	28.064	32.083	60.111	61.503	63.344	53.591	49.594	52.691	69.74	66.79	72.434	CAF2037887.1 unnamed protein product [Brassica napus]	-	-	-	-	GO:0005575//cellular_component;GO:0005622//intracellular anatomical structure;GO:0005737//cytoplasm;GO:0009507//chloroplast;GO:0009536//plastid;GO:0043226//organelle;GO:0043227//membrane-bounded organelle;GO:0043229//intracellular organelle;GO:0043231//intracellular membrane-bounded organelle	GO:0003676//nucleic acid binding;GO:0005515//protein binding	-	--
BraA05g021130.3.1C	black	-	399.298942458628	0.967604112896251	2.66137018284875e-07	GAMMACA2	9.202	9.674	10.959	25.655	26.946	22.65	23.482	22.049	23.816	29.898	28.88	30.793	CAF2098101.1 unnamed protein product [Brassica napus]	-	-	-	-	GO:0005737//cytoplasm	GO:0003977//UDP-N-acetylglucosamine diphosphorylase activity;GO:0008666//2,3,4,5-tetrahydropyridine-2,6-dicarboxylate N-succinyltransferase activity;GO:0008780//acyl-[acyl-carrier-protein]-UDP-N-acetylglucosamine O-acyltransferase activity;GO:0009001//serine O-acetyltransferase activity;GO:0016410//N-acyltransferase activity;GO:0019134//glucosamine-1-phosphate N-acetyltransferase activity	GO:0006535//cysteine biosynthetic process from serine;GO:0009089//lysine biosynthetic process via diaminopimelate;GO:0009103//lipopolysaccharide biosynthetic process;GO:0009245//lipid A biosynthetic process;GO:0009252//peptidoglycan biosynthetic process;GO:0010124//phenylacetate catabolic process	--
BraA03g042500.3.1C	black	-	399.239376449201	-0.962109	5.77200474497715e-07	PGR5	288.332	311.327	269.276	109.504	106.598	103.66	137.97	124.383	117.778	50.333	44.135	49.434	XP_009136174.1 protein PROTON GRADIENT REGULATION 5, chloroplastic [Brassica rapa]	-	-	-	-	-	-	-	--
BraA03g015190.3.1C	black	-	397.605220975519	-0.953994	1.50212456001153e-06	BAG1	67	65.133	67.166	24.536	26.771	23.806	32.917	29.997	32.529	21.501	12.816	13.768	RID69349.1 hypothetical protein BRARA_C01447 [Brassica rapa]	-	-	-	-	-	GO:0005515//protein binding;GO:0051087//chaperone binding	-	--
BraA09g015730.3.1C	black	-	397.445136667245	0.980204942844364	2.3155382630819e-08	PIGU	4.526	4.168	4.732	11.617	10.048	10.386	8.844	8.565	8.955	12.107	11.015	12.68	KAH0909614.1 hypothetical protein HID58_032935 [Brassica napus]	Metabolism;Metabolism	Global and overview maps;Glycan biosynthesis and metabolism	ko01100//Metabolic pathways;ko00563//Glycosylphosphatidylinositol (GPI)-anchor biosynthesis	K05293;K05293	GO:0005575//cellular_component;GO:0005622//intracellular anatomical structure;GO:0005737//cytoplasm;GO:0005783//endoplasmic reticulum;GO:0005789//endoplasmic reticulum membrane;GO:0005886//plasma membrane;GO:0012505//endomembrane system;GO:0016020//membrane;GO:0016021//integral component of membrane;GO:0030176//integral component of endoplasmic reticulum membrane;GO:0031224//intrinsic component o…	GO:0003674//molecular_function;GO:0003824//catalytic activity;GO:0003923//GPI-anchor transamidase activity;GO:0005488//binding;GO:0005543//phospholipid binding;GO:0008289//lipid binding;GO:0016787//hydrolase activity;GO:0034235//GPI anchor binding;GO:0035091//phosphatidylinositol binding;GO:0043167//ion binding;GO:0043168//anion binding;GO:0051861//glycolipid binding;GO:0097367//carbohydrate deri…	GO:0006464//cellular protein modification process;GO:0006497//protein lipidation;GO:0006505//GPI anchor metabolic process;GO:0006506//GPI anchor biosynthetic process;GO:0006629//lipid metabolic process;GO:0006643//membrane lipid metabolic process;GO:0006644//phospholipid metabolic process;GO:0006650//glycerophospholipid metabolic process;GO:0006661//phosphatidylinositol biosynthetic process;GO:00…	--
BraA06g020490.3.1C	black	-	396.960355486883	-0.988685	1.43338213420805e-09	PHS2	442.97	442.325	433.701	204.064	203.723	213.676	244.712	292.753	276.64	146.218	136.316	128.437	KAH0922369.1 hypothetical protein HID58_022387, partial [Brassica napus]	Metabolism;Metabolism;Metabolism	Global and overview maps;Global and overview maps;Carbohydrate metabolism	ko01100//Metabolic pathways;ko01110//Biosynthesis of secondary metabolites;ko00500//Starch and sucrose metabolism	K00688;K00688;K00688	GO:0005575//cellular_component;GO:0005622//intracellular anatomical structure;GO:0005737//cytoplasm;GO:0005829//cytosol;GO:0009507//chloroplast;GO:0009536//plastid;GO:0043226//organelle;GO:0043227//membrane-bounded organelle;GO:0043229//intracellular organelle;GO:0043231//intracellular membrane-bounded organelle	GO:0003674//molecular_function;GO:0003824//catalytic activity;GO:0004645//1,4-alpha-oligoglucan phosphorylase activity;GO:0005488//binding;GO:0008184//glycogen phosphorylase activity;GO:0016740//transferase activity;GO:0016757//glycosyltransferase activity;GO:0016758//hexosyltransferase activity;GO:0019842//vitamin binding;GO:0030170//pyridoxal phosphate binding;GO:0036094//small molecule binding…	GO:0000272//polysaccharide catabolic process;GO:0001101//response to acid chemical;GO:0005975//carbohydrate metabolic process;GO:0005976//polysaccharide metabolic process;GO:0005977//glycogen metabolic process;GO:0005980//glycogen catabolic process;GO:0006073//cellular glucan metabolic process;GO:0006091//generation of precursor metabolites and energy;GO:0006112//energy reserve metabolic process;…	--
BraA06g027950.3.1C	black	-	395.620122032337	0.967848859111037	2.56340484123237e-07	GAMMACAL1	17.077	17.646	19.624	35.721	38.111	36.853	29.918	33.993	32.954	38.913	41.472	43.016	XP_009150405.1 gamma carbonic anhydrase-like 1, mitochondrial [Brassica rapa]	-	-	-	-	-	GO:0008666//2,3,4,5-tetrahydropyridine-2,6-dicarboxylate N-succinyltransferase activity;GO:0016410//N-acyltransferase activity;GO:0016772//transferase activity, transferring phosphorus-containing groups	GO:0009089//lysine biosynthetic process via diaminopimelate;GO:0009245//lipid A biosynthetic process;GO:0010124//phenylacetate catabolic process	--
BraA02g002860.3.1C	black	-	394.36386233292	0.964404452060558	4.23923985972258e-07	At5g08670	60.674	59.558	61.179	122.644	119.253	126.98	100.1	98.578	108.356	127.545	122.13	133.376	XP_033140950.1 ATP synthase subunit beta-1, mitochondrial [Brassica rapa]	Metabolism;Metabolism	Global and overview maps;Energy metabolism	ko01100//Metabolic pathways;ko00190//Oxidative phosphorylation	K02133;K02133	GO:0000275//mitochondrial proton-transporting ATP synthase complex, catalytic sector F(1);GO:0009288//bacterial-type flagellum;GO:0016469//proton-transporting two-sector ATPase complex;GO:0016471//vacuolar proton-transporting V-type ATPase complex;GO:0030257//type III protein secretion system complex;GO:0045261//proton-transporting ATP synthase complex, catalytic core F(1);GO:0045262//plasma memb…	GO:0003924//GTPase activity;GO:0004386//helicase activity;GO:0005524//ATP binding;GO:0005525//GTP binding;GO:0008186//ATP-dependent activity, acting on RNA;GO:0008553//P-type proton-exporting transporter activity;GO:0016887//ATP hydrolysis activity;GO:0043531//ADP binding;GO:0046933//proton-transporting ATP synthase activity, rotational mechanism;GO:0046961//proton-transporting ATPase activity, r…	GO:0001539//cilium or flagellum-dependent cell motility;GO:0006353//DNA-templated transcription, termination;GO:0006754//ATP biosynthetic process;GO:0015986//ATP synthesis coupled proton transport;GO:0030254//protein secretion by the type III secretion system;GO:0046034//ATP metabolic process;GO:1902600//proton transmembrane transport	--
BraA03g020300.3.1C	black	-	392.903392909815	-0.965264	3.75691677724687e-07	At2g38640	20.196	21.514	19.967	2.63	2.553	2.65	6.357	9.982	10.806	0.736	1.903	2.144	XP_009133277.1 protein LURP-one-related 8 [Brassica rapa]	-	-	-	-	-	-	-	--
BraA01g018770.3.1C	black	-	391.006914210791	0.982663737108589	1.19794804178892e-08	AFG1L	2.992	2.548	3.148	8.539	7.832	7.801	7.166	7.045	6.66	9.627	9.641	10.618	XP_009144161.1 AFG1-like ATPase [Brassica rapa]	-	-	-	-	-	GO:0003677//DNA binding;GO:0003688//DNA replication origin binding;GO:0005524//ATP binding;GO:0016818//hydrolase activity, acting on acid anhydrides, in phosphorus-containing anhydrides;GO:0016887//ATP hydrolysis activity	GO:0006270//DNA replication initiation;GO:0006275//regulation of DNA replication;GO:0032297//negative regulation of DNA-dependent DNA replication initiation	--
BraA06g039640.3.1C	black	-	390.558409713366	-0.950954	2.05785600697011e-06	RGS1	10.673	9.818	10.041	4.862	5.081	5.21	6.954	6.85	7.066	5.576	5.253	4.499	KAH0923899.1 hypothetical protein HID58_023917 [Brassica napus]	-	-	-	-	GO:0005575//cellular_component;GO:0005622//intracellular anatomical structure;GO:0005634//nucleus;GO:0005737//cytoplasm;GO:0005768//endosome;GO:0005886//plasma membrane;GO:0010008//endosome membrane;GO:0012505//endomembrane system;GO:0016020//membrane;GO:0016021//integral component of membrane;GO:0031090//organelle membrane;GO:0031224//intrinsic component of membrane;GO:0031410//cytoplasmic vesic…	GO:0003674//molecular_function;GO:0004888//transmembrane signaling receptor activity;GO:0004930//G protein-coupled receptor activity;GO:0005096//GTPase activator activity;GO:0008047//enzyme activator activity;GO:0030234//enzyme regulator activity;GO:0030695//GTPase regulator activity;GO:0038023//signaling receptor activity;GO:0060089//molecular transducer activity;GO:0060589//nucleoside-triphosph…	GO:0001101//response to acid chemical;GO:0006950//response to stress;GO:0007154//cell communication;GO:0007165//signal transduction;GO:0007186//G protein-coupled receptor signaling pathway;GO:0008150//biological_process;GO:0009414//response to water deprivation;GO:0009415//response to water;GO:0009628//response to abiotic stimulus;GO:0009719//response to endogenous stimulus;GO:0009725//response t…	--
BraA09g003620.3.1C	black	-	390.335652887497	0.976787592434457	5.10475765711315e-08	P4H7	4.192	4.363	5.492	30.674	32.549	29.004	25.4	23.893	26.33	36.738	43.006	38.041	XP_033136950.1 probable prolyl 4-hydroxylase 7 isoform X1 [Brassica rapa]	Metabolism;Metabolism	Global and overview maps;Amino acid metabolism	ko01100//Metabolic pathways;ko00330//Arginine and proline metabolism	K00472;K00472	-	GO:0016491//oxidoreductase activity	-	--
BraA05g009560.3.1C	black	-	39.9852470241845	0.936905422236754	7.07921001183174e-06	XEG113	10.659	9.512	12.17	17.843	16.396	15.542	14.094	16.352	17.045	18.411	20.104	18.815	KAH0850548.1 hypothetical protein HID58_095421 [Brassica napus]	Metabolism	Glycan biosynthesis and metabolism	ko00514//Other types of O-glycan biosynthesis	K20784	-	-	-	--
BraA07g009180.3.1C	black	-	389.394642779707	-0.981005	1.88627044997917e-08	sll0005	325.882	352.194	302.458	104.146	140.108	128.321	170.669	229.008	167.32	79.773	79.624	79.766	CAF2158767.1 unnamed protein product [Brassica napus]	-	-	-	-	-	GO:0004672//protein kinase activity;GO:0005524//ATP binding;GO:0016709//oxidoreductase activity, acting on paired donors, with incorporation or reduction of molecular oxygen, NAD(P)H as one donor, and incorporation of one atom of oxygen	GO:0006468//protein phosphorylation;GO:0006744//ubiquinone biosynthetic process	--
BraA03g047440.3.1C	black	-	389.031891308714	0.96752687424328	2.69289716614427e-07	INT4	1.881	2.076	2.074	15.212	14.794	14.201	8.731	10.865	10.503	15.131	14.492	17.484	XP_009136775.1 inositol transporter 4 [Brassica rapa]	-	-	-	-	GO:0005887//integral component of plasma membrane;GO:0016021//integral component of membrane	GO:0008028//monocarboxylic acid transmembrane transporter activity;GO:0015114//phosphate ion transmembrane transporter activity;GO:0015295//solute:proton symporter activity;GO:0022857//transmembrane transporter activity;GO:0042910//xenobiotic transmembrane transporter activity;GO:0051119//sugar transmembrane transporter activity	GO:0006810//transport;GO:0006817//phosphate ion transport;GO:0006855//xenobiotic transmembrane transport;GO:0008643//carbohydrate transport;GO:0015718//monocarboxylic acid transport;GO:0042908//xenobiotic transport;GO:0055085//transmembrane transport	--
BraA09g004700.3.1C	black	-	388.160623801223	-0.964842	3.98777725562747e-07	CP1	24.01	23.387	24.706	4.396	4.244	3.46	8.204	8.353	13.098	0.668	1.44	1.237	XP_009111883.1 calcium-binding protein CP1 [Brassica rapa]	Organismal Systems;Environmental Information Processing;Environmental Information Processing	Environmental adaptation;Signal transduction;Signal transduction	ko04626//Plant-pathogen interaction;ko04016//MAPK signaling pathway - plant;ko04070//Phosphatidylinositol signaling system	K02183;K02183;K02183	GO:0005575//cellular_component;GO:0005622//intracellular anatomical structure;GO:0005737//cytoplasm;GO:0005829//cytosol	GO:0003674//molecular_function;GO:0005488//binding;GO:0005509//calcium ion binding;GO:0043167//ion binding;GO:0043169//cation binding;GO:0046872//metal ion binding	GO:0006950//response to stress;GO:0006970//response to osmotic stress;GO:0006972//hyperosmotic response;GO:0008150//biological_process;GO:0009628//response to abiotic stimulus;GO:0009651//response to salt stress;GO:0042538//hyperosmotic salinity response;GO:0050896//response to stimulus	--
BraA09g010310.3.1C	black	-	387.849236606732	0.939931622532344	5.56540785731382e-06	VSR4	16.936	15.166	15.817	36.788	37.234	35.592	28.565	30.924	32.669	37.297	36.995	35.406	XP_009123210.2 vacuolar-sorting receptor 3 [Brassica rapa]	-	-	-	-	-	GO:0005509//calcium ion binding	-	--
BraA02g002870.3.1C	black	-	387.200226418158	0.950087434658197	2.24297696347163e-06	At5g08670	11.483	12.139	13.416	27.374	25.846	25.413	23.441	20.907	25.925	29.58	26.196	28.647	XP_009125742.2 ATP synthase subunit beta-1, mitochondrial [Brassica rapa]	Metabolism;Metabolism	Global and overview maps;Energy metabolism	ko01100//Metabolic pathways;ko00190//Oxidative phosphorylation	K02133;K02133	GO:0000275//mitochondrial proton-transporting ATP synthase complex, catalytic sector F(1);GO:0009288//bacterial-type flagellum;GO:0016469//proton-transporting two-sector ATPase complex;GO:0016471//vacuolar proton-transporting V-type ATPase complex;GO:0030257//type III protein secretion system complex;GO:0045261//proton-transporting ATP synthase complex, catalytic core F(1);GO:0045262//plasma memb…	GO:0003924//GTPase activity;GO:0004386//helicase activity;GO:0005524//ATP binding;GO:0005525//GTP binding;GO:0008186//ATP-dependent activity, acting on RNA;GO:0008553//P-type proton-exporting transporter activity;GO:0016887//ATP hydrolysis activity;GO:0043531//ADP binding;GO:0046933//proton-transporting ATP synthase activity, rotational mechanism;GO:0046961//proton-transporting ATPase activity, r…	GO:0001539//cilium or flagellum-dependent cell motility;GO:0006353//DNA-templated transcription, termination;GO:0006754//ATP biosynthetic process;GO:0015986//ATP synthesis coupled proton transport;GO:0030254//protein secretion by the type III secretion system;GO:0046034//ATP metabolic process;GO:1902600//proton transmembrane transport	--
BraA10g029180.3.1C	black	-	387.09625191726	-0.933778	8.96841124540908e-06	ABCG22	150.204	130.738	119.407	24.485	30.697	38.185	51.54	74.626	62.828	31.88	31.668	40.963	XP_009122262.2 ABC transporter G family member 22 isoform X1 [Brassica rapa]	Environmental Information Processing	Membrane transport	ko02010//ABC transporters	K05681	GO:0005575//cellular_component;GO:0005887//integral component of plasma membrane;GO:0009380//excinuclease repair complex;GO:0009898//cytoplasmic side of plasma membrane;GO:0016020//membrane;GO:0016021//integral component of membrane;GO:0043190//ATP-binding cassette (ABC) transporter complex;GO:0055051//ATP-binding cassette (ABC) transporter complex, integrated substrate binding;GO:0055052//ATP-bi…	GO:0003674//molecular_function;GO:0003924//GTPase activity;GO:0005260//intracellularly ATP-gated chloride channel activity;GO:0005319//lipid transporter activity;GO:0005524//ATP binding;GO:0005525//GTP binding;GO:0009381//excinuclease ABC activity;GO:0015220//choline transmembrane transporter activity;GO:0015221//lipopolysaccharide transmembrane transporter activity;GO:0015412//ABC-type molybdate…	GO:0000910//cytokinesis;GO:0006289//nucleotide-excision repair;GO:0006810//transport;GO:0006817//phosphate ion transport;GO:0006824//cobalt ion transport;GO:0006855//xenobiotic transmembrane transport;GO:0006869//lipid transport;GO:0007601//visual perception;GO:0008150//biological_process;GO:0008272//sulfate transport;GO:0015675//nickel cation transport;GO:0015689//molybdate ion transport;GO:0015…	--
BraA01g039400.3.1C	black	-	386.967433109301	0.94739545355352	2.90338436483637e-06	NAL1	3.085	2.919	3.413	21.893	23.011	21.072	14.508	17.362	18.5	21.299	26.664	22.75	XP_009124690.1 protein NARROW LEAF 1 [Brassica rapa]	-	-	-	-	-	-	-	--
BraA09g051900.3.1C	black	-	386.474555262873	-0.974577	8.0148689824318e-08	SDR1	41.44	43.919	43.692	9.624	13.037	13.781	21.979	27.799	23.696	11.683	10.149	6.48	XP_009116784.1 (+)-neomenthol dehydrogenase [Brassica rapa]	Metabolism;Metabolism	Global and overview maps;Metabolism of terpenoids and polyketides	ko01110//Biosynthesis of secondary metabolites;ko00902//Monoterpenoid biosynthesis	K15095;K15095	-	GO:0003723//RNA binding;GO:0003824//catalytic activity;GO:0004124//cysteine synthase activity;GO:0004316//3-oxoacyl-[acyl-carrier-protein] reductase (NADPH) activity;GO:0004757//sepiapterin reductase activity;GO:0005515//protein binding;GO:0008667//2,3-dihydro-2,3-dihydroxybenzoate dehydrogenase activity;GO:0008678//2-deoxy-D-gluconate 3-dehydrogenase activity;GO:0008831//dTDP-4-dehydrorhamnose r…	GO:0000272//polysaccharide catabolic process;GO:0005975//carbohydrate metabolic process;GO:0006355//regulation of transcription, DNA-templated;GO:0006535//cysteine biosynthetic process from serine;GO:0006631//fatty acid metabolic process;GO:0006633//fatty acid biosynthetic process;GO:0006729//tetrahydrobiopterin biosynthetic process;GO:0007165//signal transduction;GO:0009243//O antigen biosynthet…	--
BraA07g043040.3.1C	black	-	386.122745630226	-0.92582	1.56037664892199e-05	ECT2	28.262	30.518	21.572	7.541	7.011	6.893	13.351	9.495	10.19	6.125	6.16	5.289	XP_009106650.1 YTH domain-containing protein ECT2 isoform X1 [Brassica rapa]	-	-	-	-	GO:0045203//integral component of cell outer membrane	GO:0003723//RNA binding	-	--
BraA07g032140.3.1C	black	-	385.485745577349	0.962022788535942	5.83682375961325e-07	GCS1	6.731	6.148	8.532	19.882	16.733	14.735	14.978	14.848	13.023	19.141	18.247	19.241	XP_009105115.1 mannosyl-oligosaccharide glucosidase GCS1 [Brassica rapa]	Metabolism;Genetic Information Processing;Metabolism	Global and overview maps;Folding, sorting and degradation;Glycan biosynthesis and metabolism	ko01100//Metabolic pathways;ko04141//Protein processing in endoplasmic reticulum;ko00510//N-Glycan biosynthesis	K01228;K01228;K01228	GO:0005575//cellular_component;GO:0005622//intracellular anatomical structure;GO:0005737//cytoplasm;GO:0005783//endoplasmic reticulum;GO:0005789//endoplasmic reticulum membrane;GO:0012505//endomembrane system;GO:0016020//membrane;GO:0016021//integral component of membrane;GO:0031224//intrinsic component of membrane;GO:0031984//organelle subcompartment;GO:0042175//nuclear outer membrane-endoplasmi…	GO:0003674//molecular_function;GO:0003824//catalytic activity;GO:0004553//hydrolase activity, hydrolyzing O-glycosyl compounds;GO:0004558//alpha-1,4-glucosidase activity;GO:0004573//mannosyl-oligosaccharide glucosidase activity;GO:0015926//glucosidase activity;GO:0016787//hydrolase activity;GO:0016798//hydrolase activity, acting on glycosyl bonds;GO:0090599//alpha-glucosidase activity	GO:0005975//carbohydrate metabolic process;GO:0007275//multicellular organism development;GO:0008150//biological_process;GO:0008152//metabolic process;GO:0008544//epidermis development;GO:0009311//oligosaccharide metabolic process;GO:0009653//anatomical structure morphogenesis;GO:0009888//tissue development;GO:0009913//epidermal cell differentiation;GO:0009987//cellular process;GO:0010015//root m…	--
BraA07g028550.3.1C	black	-	385.17054500246	0.960829196065104	6.79981083221545e-07	NADP-ME4	37.121	39.238	41.753	62.467	62.986	62.684	60.089	61.186	59.871	74.038	67.63	70.899	CAF2180722.1 unnamed protein product [Brassica napus]	Metabolism;Metabolism;Metabolism;Metabolism	Global and overview maps;Global and overview maps;Carbohydrate metabolism;Energy metabolism	ko01100//Metabolic pathways;ko01200//Carbon metabolism;ko00620//Pyruvate metabolism;ko00710//Carbon fixation in photosynthetic organisms	K00029;K00029;K00029;K00029	GO:0005575//cellular_component;GO:0005622//intracellular anatomical structure;GO:0005737//cytoplasm;GO:0009507//chloroplast;GO:0009536//plastid;GO:0043226//organelle;GO:0043227//membrane-bounded organelle;GO:0043229//intracellular organelle;GO:0043231//intracellular membrane-bounded organelle	GO:0000166//nucleotide binding;GO:0003674//molecular_function;GO:0003824//catalytic activity;GO:0004470//malic enzyme activity;GO:0004471//malate dehydrogenase (decarboxylating) (NAD+) activity;GO:0004473//malate dehydrogenase (decarboxylating) (NADP+) activity;GO:0005488//binding;GO:0005515//protein binding;GO:0008270//zinc ion binding;GO:0008948//oxaloacetate decarboxylase activity;GO:0016491//…	GO:0006082//organic acid metabolic process;GO:0006090//pyruvate metabolic process;GO:0006108//malate metabolic process;GO:0006629//lipid metabolic process;GO:0006631//fatty acid metabolic process;GO:0006633//fatty acid biosynthetic process;GO:0008150//biological_process;GO:0008152//metabolic process;GO:0008610//lipid biosynthetic process;GO:0009058//biosynthetic process;GO:0009987//cellular proce…	--
BraA03g062670.3.1C	black	-	384.600808831357	-0.964862	3.97704464849187e-07	CRP1	116.819	107.195	105.395	52.307	66.861	60.873	61.671	80.883	70.626	47.197	47.756	46.259	XP_009138557.1 pentatricopeptide repeat-containing protein At5g42310, chloroplastic [Brassica rapa]	-	-	-	-	GO:0005575//cellular_component;GO:0005622//intracellular anatomical structure;GO:0005737//cytoplasm;GO:0005739//mitochondrion;GO:0009295//nucleoid;GO:0009507//chloroplast;GO:0009532//plastid stroma;GO:0009534//chloroplast thylakoid;GO:0009536//plastid;GO:0009570//chloroplast stroma;GO:0009579//thylakoid;GO:0016020//membrane;GO:0031976//plastid thylakoid;GO:0031984//organelle subcompartment;GO:003…	GO:0003674//molecular_function;GO:0003676//nucleic acid binding;GO:0003723//RNA binding;GO:0003727//single-stranded RNA binding;GO:0003729//mRNA binding;GO:0003824//catalytic activity;GO:0003922//GMP synthase (glutamine-hydrolyzing) activity;GO:0004518//nuclease activity;GO:0004519//endonuclease activity;GO:0005488//binding;GO:0005515//protein binding;GO:0005524//ATP binding;GO:0016787//hydrolase…	GO:0000372//Group I intron splicing;GO:0006139//nucleobase-containing compound metabolic process;GO:0006164//purine nucleotide biosynthetic process;GO:0006177//GMP biosynthetic process;GO:0006396//RNA processing;GO:0006397//mRNA processing;GO:0006417//regulation of translation;GO:0006725//cellular aromatic compound metabolic process;GO:0006807//nitrogen compound metabolic process;GO:0006886//intr…	--
BraA09g010130.3.1C	black	-	383.357248740134	-0.923382	1.82657376522549e-05	MGD3	6.169	6.352	5.642	0.985	0.431	0.927	2.27	2.262	1.043	1.145	0.247	0.565	XP_009112255.1 monogalactosyldiacylglycerol synthase 3, chloroplastic isoform X1 [Brassica rapa]	Metabolism;Metabolism	Global and overview maps;Lipid metabolism	ko01100//Metabolic pathways;ko00561//Glycerolipid metabolism	K03715;K03715	GO:0005575//cellular_component;GO:0005622//intracellular anatomical structure;GO:0005737//cytoplasm;GO:0009507//chloroplast;GO:0009526//plastid envelope;GO:0009527//plastid outer membrane;GO:0009536//plastid;GO:0009707//chloroplast outer membrane;GO:0009941//chloroplast envelope;GO:0016020//membrane;GO:0019867//outer membrane;GO:0031090//organelle membrane;GO:0031967//organelle envelope;GO:003196…	GO:0003674//molecular_function;GO:0003824//catalytic activity;GO:0008194//UDP-glycosyltransferase activity;GO:0008378//galactosyltransferase activity;GO:0008821//crossover junction endodeoxyribonuclease activity;GO:0016740//transferase activity;GO:0016757//glycosyltransferase activity;GO:0016758//hexosyltransferase activity;GO:0035250//UDP-galactosyltransferase activity;GO:0046509//1,2-diacylglyc…	GO:0006082//organic acid metabolic process;GO:0006310//DNA recombination;GO:0006629//lipid metabolic process;GO:0006631//fatty acid metabolic process;GO:0006643//membrane lipid metabolic process;GO:0006664//glycolipid metabolic process;GO:0006950//response to stress;GO:0007154//cell communication;GO:0008150//biological_process;GO:0008152//metabolic process;GO:0008610//lipid biosynthetic process;G…	--
BraA07g034040.3.1C	black	-	382.510439572701	0.95988733462683	7.64539335975325e-07	FXG1	3.754	2.972	3.574	23.626	17.395	19.649	16.226	13.74	17.383	20.953	23.203	25.518	XP_009105337.1 alpha-L-fucosidase 3 [Brassica rapa]	Metabolism	Glycan biosynthesis and metabolism	ko00511//Other glycan degradation	K01206	-	GO:0016788//hydrolase activity, acting on ester bonds	-	--
BraA02g031900.3.1C	black	-	382.441865957361	-0.948928	2.51101930173062e-06	CLH2	10.283	11.549	8.463	3.283	2.977	3.134	4.034	4.875	6.13	2.136	1.705	2.863	CAF2142002.1 unnamed protein product [Brassica napus]	Metabolism;Metabolism;Metabolism	Global and overview maps;Global and overview maps;Metabolism of cofactors and vitamins	ko01100//Metabolic pathways;ko01110//Biosynthesis of secondary metabolites;ko00860//Porphyrin metabolism	K08099;K08099;K08099	-	GO:0003847//1-alkyl-2-acetylglycerophosphocholine esterase activity;GO:0016787//hydrolase activity;GO:0047746//chlorophyllase activity	GO:0015996//chlorophyll catabolic process;GO:0016042//lipid catabolic process	--
BraA09g012720.3.1C	black	-	382.388068586389	0.932465003162221	9.8712741415942e-06	At2g20360	22.092	20.238	21.437	37.126	33.576	32.61	31.518	31.583	34.355	35.621	36.804	35.917	XP_009112664.1 NADH dehydrogenase [ubiquinone] 1 alpha subcomplex subunit 9, mitochondrial [Brassica rapa]	Metabolism;Metabolism	Global and overview maps;Energy metabolism	ko01100//Metabolic pathways;ko00190//Oxidative phosphorylation	K03953;K03953	GO:0005575//cellular_component;GO:0005622//intracellular anatomical structure;GO:0005737//cytoplasm;GO:0005739//mitochondrion;GO:0005740//mitochondrial envelope;GO:0005743//mitochondrial inner membrane;GO:0005746//mitochondrial respirasome;GO:0005747//mitochondrial respiratory chain complex I;GO:0005759//mitochondrial matrix;GO:0016020//membrane;GO:0019866//organelle inner membrane;GO:0030964//NA…	GO:0003674//molecular_function;GO:0003824//catalytic activity;GO:0003854//3-beta-hydroxy-delta5-steroid dehydrogenase activity;GO:0003954//NADH dehydrogenase activity;GO:0003978//UDP-glucose 4-epimerase activity;GO:0008831//dTDP-4-dehydrorhamnose reductase activity;GO:0016491//oxidoreductase activity;GO:0016616//oxidoreductase activity, acting on the CH-OH group of donors, NAD or NADP as acceptor…	GO:0005975//carbohydrate metabolic process;GO:0006012//galactose metabolic process;GO:0006694//steroid biosynthetic process;GO:0006743//ubiquinone metabolic process;GO:0006744//ubiquinone biosynthetic process;GO:0006950//response to stress;GO:0006970//response to osmotic stress;GO:0008150//biological_process;GO:0008152//metabolic process;GO:0009058//biosynthetic process;GO:0009243//O antigen bios…	--
BraA01g027840.3.1C	black	-	381.81174059256	-0.948288	2.66941635359823e-06	HEMA1	211.972	219.225	174.432	74.203	94.867	102.823	81.675	116.404	94.563	56.798	48.38	44.658	XP_009102827.1 glutamyl-tRNA reductase 1, chloroplastic [Brassica rapa]	Metabolism;Metabolism;Metabolism	Global and overview maps;Global and overview maps;Metabolism of cofactors and vitamins	ko01100//Metabolic pathways;ko01110//Biosynthesis of secondary metabolites;ko00860//Porphyrin metabolism	K02492;K02492;K02492	GO:0005737//cytoplasm	GO:0004764//shikimate 3-dehydrogenase (NADP+) activity;GO:0008641//ubiquitin-like modifier activating enzyme activity;GO:0008839//4-hydroxy-tetrahydrodipicolinate reductase;GO:0008883//glutamyl-tRNA reductase activity;GO:0016491//oxidoreductase activity;GO:0016616//oxidoreductase activity, acting on the CH-OH group of donors, NAD or NADP as acceptor;GO:0016779//nucleotidyltransferase activity;GO:…	GO:0006779//porphyrin-containing compound biosynthetic process;GO:0006813//potassium ion transport;GO:0008652//cellular amino acid biosynthetic process;GO:0009058//biosynthetic process;GO:0009089//lysine biosynthetic process via diaminopimelate;GO:0009228//thiamine biosynthetic process;GO:0009423//chorismate biosynthetic process;GO:0030494//bacteriochlorophyll biosynthetic process;GO:0033014//tet…	--
BraA07g028520.3.1C	black	-	380.448139288107	-0.932625	9.75785314471168e-06	EXL3	42.578	42.832	33.956	11.762	17.08	17.092	13.327	19.305	14.481	9.52	7.216	5.735	VDD62896.1 unnamed protein product [Brassica oleracea]	-	-	-	-	-	GO:0003676//nucleic acid binding;GO:0004523//RNA-DNA hybrid ribonuclease activity;GO:0016788//hydrolase activity, acting on ester bonds	-	--
BraA02g009270.3.1C	black	-	38.0701869094018	-0.932098	1.01357130162908e-05	SAC4	16.156	15.033	14.804	10.722	11.012	12.28	13.149	13.498	11.393	10.721	10.22	11.399	XP_009126484.1 phosphoinositide phosphatase SAC4 [Brassica rapa]	Metabolism;Metabolism	Global and overview maps;Carbohydrate metabolism	ko01100//Metabolic pathways;ko00562//Inositol phosphate metabolism	K22913;K22913	-	GO:0042578//phosphoric ester hydrolase activity	-	--
BraA07g042160.3.1C	black	-	379.359652605841	-0.933558	9.11463535521985e-06	--	28.721	32.283	32.633	4.078	5.82	5.696	15.134	9.698	10.68	4.874	4.898	4.162	XP_009106530.2 LOW QUALITY PROTEIN: uncharacterized protein LOC103832307 [Brassica rapa]	-	-	-	-	GO:0005575//cellular_component;GO:0005622//intracellular anatomical structure;GO:0005634//nucleus;GO:0005654//nucleoplasm;GO:0005737//cytoplasm;GO:0005829//cytosol;GO:0005856//cytoskeleton;GO:0005886//plasma membrane;GO:0005929//cilium;GO:0005930//axoneme;GO:0016020//membrane;GO:0016604//nuclear body;GO:0016607//nuclear speck;GO:0031974//membrane-enclosed lumen;GO:0031981//nuclear lumen;GO:003283…	GO:0003674//molecular_function;GO:0005488//binding;GO:0005515//protein binding;GO:0044877//protein-containing complex binding;GO:0070840//dynein complex binding	GO:0000226//microtubule cytoskeleton organization;GO:0001578//microtubule bundle formation;GO:0001889//liver development;GO:0001947//heart looping;GO:0002009//morphogenesis of an epithelium;GO:0003002//regionalization;GO:0003007//heart morphogenesis;GO:0003143//embryonic heart tube morphogenesis;GO:0003341//cilium movement;GO:0003352//regulation of cilium movement;GO:0003356//regulation of cilium…	--
BraA06g026470.3.1C	black	-	379.103814351905	-0.962972	5.15130107930661e-07	pgap3	37.185	29.932	25.688	8.006	10.421	12.023	11.535	18.028	15.059	4.747	4.569	2.863	XP_009151332.1 post-GPI attachment to proteins factor 3 isoform X1 [Brassica rapa]	-	-	-	-	-	-	GO:0006506//GPI anchor biosynthetic process	--
BraA09g043990.3.1C	black	-	378.982399268206	-0.964117	4.41088072273149e-07	CGLD27	188.21	199.075	193.602	61.821	68.117	61.759	74.46	80.571	67.53	10.894	11.648	7.58	XP_009115824.1 protein CONSERVED IN THE GREEN LINEAGE AND DIATOMS 27, chloroplastic [Brassica rapa]	-	-	-	-	GO:0005575//cellular_component;GO:0005622//intracellular anatomical structure;GO:0005737//cytoplasm;GO:0009507//chloroplast;GO:0009536//plastid;GO:0016020//membrane;GO:0016021//integral component of membrane;GO:0031224//intrinsic component of membrane;GO:0043226//organelle;GO:0043227//membrane-bounded organelle;GO:0043229//intracellular organelle;GO:0043231//intracellular membrane-bounded organel…	-	GO:0006950//response to stress;GO:0008150//biological_process;GO:0009605//response to external stimulus;GO:0009991//response to extracellular stimulus;GO:0031667//response to nutrient levels;GO:0042594//response to starvation;GO:0050896//response to stimulus;GO:1990641//response to iron ion starvation	--
BraA08g012550.3.1C	black	-	378.941419792316	0.985381190637479	5.13097110845028e-09	At4g16800	1.571	2.696	3.263	13.751	12.361	10.397	10.349	8.924	8.668	14.521	16.094	15.95	KAH0914937.1 hypothetical protein HID58_029383 [Brassica napus]	Metabolism;Metabolism	Global and overview maps;Amino acid metabolism	ko01100//Metabolic pathways;ko00280//Valine, leucine and isoleucine degradation	K05607;K05607	GO:0005575//cellular_component;GO:0005622//intracellular anatomical structure;GO:0005737//cytoplasm;GO:0005739//mitochondrion;GO:0016507//mitochondrial fatty acid beta-oxidation multienzyme complex;GO:0043226//organelle;GO:0043227//membrane-bounded organelle;GO:0043229//intracellular organelle;GO:0043231//intracellular membrane-bounded organelle	GO:0003674//molecular_function;GO:0003676//nucleic acid binding;GO:0003723//RNA binding;GO:0003729//mRNA binding;GO:0003730//mRNA 3'-UTR binding;GO:0003824//catalytic activity;GO:0003857//3-hydroxyacyl-CoA dehydrogenase activity;GO:0003860//3-hydroxyisobutyryl-CoA hydrolase activity;GO:0004165//dodecenoyl-CoA delta-isomerase activity;GO:0004300//enoyl-CoA hydratase activity;GO:0004490//methylglut…	GO:0006082//organic acid metabolic process;GO:0006508//proteolysis;GO:0006520//cellular amino acid metabolic process;GO:0006551//leucine metabolic process;GO:0006552//leucine catabolic process;GO:0006629//lipid metabolic process;GO:0006631//fatty acid metabolic process;GO:0006635//fatty acid beta-oxidation;GO:0006807//nitrogen compound metabolic process;GO:0006950//response to stress;GO:0008150//…	--
BraA09g001370.3.1C	black	-	378.875493818708	-0.953062	1.65805021130685e-06	DCAF11	78.486	73.526	73.478	40.06	40.561	41.659	36.982	50.858	51.155	33.373	31.31	29.652	VDC58272.1 unnamed protein product [Brassica rapa]	-	-	-	-	-	GO:0005515//protein binding	-	--
BraA05g039640.3.1C	black	-	378.545578106754	0.983714342645443	8.77914815076057e-09	ALDH22A1	5.523	3.694	5.198	16.643	15.558	15.091	12.551	13.201	14.006	19.735	18.74	21.231	XP_009147139.1 aldehyde dehydrogenase 22A1 [Brassica rapa]	-	-	-	-	GO:0005575//cellular_component;GO:0005576//extracellular region;GO:0005622//intracellular anatomical structure;GO:0005737//cytoplasm;GO:0005783//endoplasmic reticulum;GO:0012505//endomembrane system;GO:0043226//organelle;GO:0043227//membrane-bounded organelle;GO:0043229//intracellular organelle;GO:0043231//intracellular membrane-bounded organelle	GO:0003674//molecular_function;GO:0003824//catalytic activity;GO:0003842//1-pyrroline-5-carboxylate dehydrogenase activity;GO:0004029//aldehyde dehydrogenase (NAD+) activity;GO:0004350//glutamate-5-semialdehyde dehydrogenase activity;GO:0004491//methylmalonate-semialdehyde dehydrogenase (acylating) activity;GO:0004777//succinate-semialdehyde dehydrogenase (NAD+) activity;GO:0008802//betaine-aldeh…	GO:0006527//arginine catabolic process;GO:0006561//proline biosynthetic process;GO:0006562//proline catabolic process;GO:0006574//valine catabolic process;GO:0006578//amino-acid betaine biosynthetic process;GO:0008150//biological_process;GO:0008152//metabolic process;GO:0009450//gamma-aminobutyric acid catabolic process;GO:0010124//phenylacetate catabolic process	--
BraA08g001380.3.1C	black	-	377.827944275935	0.969313453131428	2.03539305954036e-07	SPAC630.12	5.35	6.289	7.616	15.629	15.348	13.859	11.783	13.021	13.706	16.978	15.76	19.134	XP_009106961.1 uncharacterized protein C630.12 [Brassica rapa]	Metabolism;Metabolism	Global and overview maps;Glycan biosynthesis and metabolism	ko01100//Metabolic pathways;ko00563//Glycosylphosphatidylinositol (GPI)-anchor biosynthesis	K23362;K23362	GO:0005575//cellular_component;GO:0005622//intracellular anatomical structure;GO:0005737//cytoplasm;GO:0005783//endoplasmic reticulum;GO:0005789//endoplasmic reticulum membrane;GO:0005794//Golgi apparatus;GO:0012505//endomembrane system;GO:0016020//membrane;GO:0016021//integral component of membrane;GO:0031224//intrinsic component of membrane;GO:0031984//organelle subcompartment;GO:0042175//nucle…	GO:0003674//molecular_function;GO:0003824//catalytic activity;GO:0005488//binding;GO:0016787//hydrolase activity;GO:0016788//hydrolase activity, acting on ester bonds;GO:0016791//phosphatase activity;GO:0042578//phosphoric ester hydrolase activity;GO:0043167//ion binding;GO:0043169//cation binding;GO:0046872//metal ion binding	GO:0006139//nucleobase-containing compound metabolic process;GO:0006259//DNA metabolic process;GO:0006281//DNA repair;GO:0006464//cellular protein modification process;GO:0006470//protein dephosphorylation;GO:0006497//protein lipidation;GO:0006505//GPI anchor metabolic process;GO:0006506//GPI anchor biosynthetic process;GO:0006629//lipid metabolic process;GO:0006643//membrane lipid metabolic proc…	--
BraA08g031450.3.1C	black	-	377.600720273509	-0.981435	1.68366231190053e-08	RPS5	22.841	23.995	20.803	10.318	11.452	10.445	11.517	14.628	13.532	5.7	5.662	6.243	XP_033133736.1 disease resistance protein RPS5 [Brassica rapa]	Organismal Systems	Environmental adaptation	ko04626//Plant-pathogen interaction	K13460	GO:0009898//cytoplasmic side of plasma membrane;GO:0055052//ATP-binding cassette (ABC) transporter complex, substrate-binding subunit-containing	GO:0003924//GTPase activity;GO:0005515//protein binding;GO:0005524//ATP binding;GO:0005525//GTP binding;GO:0015416//ABC-type phosphonate transporter activity;GO:0016887//ATP hydrolysis activity;GO:0043531//ADP binding	GO:0015716//organic phosphonate transport	--
BraA09g039070.3.1C	black	-	377.454004037463	-0.929809	1.19166976163057e-05	ALMT4	28.919	25.302	25.261	11.761	11.64	13.712	13.718	15.146	18.498	13.168	11.261	9.981	XP_009115330.1 aluminum-activated malate transporter 4 [Brassica rapa]	-	-	-	-	GO:0005886//plasma membrane	GO:0022857//transmembrane transporter activity	GO:0015743//malate transport;GO:0055085//transmembrane transport	--
BraA10g019310.3.1C	black	-	377.219340226001	-0.925498	1.59360741089544e-05	UBP8	17.059	17.838	14.906	9.038	8.223	10.008	9.796	8.46	9.573	7.361	6.652	7.083	XP_009120691.1 ubiquitin carboxyl-terminal hydrolase 8 [Brassica rapa]	-	-	-	-	-	GO:0004843//thiol-dependent deubiquitinase;GO:0005515//protein binding;GO:0016844//strictosidine synthase activity	GO:0009058//biosynthetic process;GO:0016579//protein deubiquitination	--
BraA09g057720.3.1C	black	-	376.94146421583	0.969718201288135	1.90595627043086e-07	LSM1A	4.627	3.753	5.904	27.221	19.814	19.525	18.509	16.243	15.968	27.316	26.064	24.177	XP_009117563.1 sm-like protein LSM1A [Brassica rapa]	Genetic Information Processing	Folding, sorting and degradation	ko03018//RNA degradation	K12620	GO:0000932//P-body;GO:0005575//cellular_component;GO:0005622//intracellular anatomical structure;GO:0005737//cytoplasm;GO:0005845//mRNA cap binding complex;GO:0032991//protein-containing complex;GO:0034518//RNA cap binding complex;GO:0035770//ribonucleoprotein granule;GO:0036464//cytoplasmic ribonucleoprotein granule;GO:0043226//organelle;GO:0043228//non-membrane-bounded organelle;GO:0043229//int…	GO:0000339//RNA cap binding;GO:0003674//molecular_function;GO:0003676//nucleic acid binding;GO:0003723//RNA binding;GO:0005488//binding;GO:0097159//organic cyclic compound binding;GO:1901363//heterocyclic compound binding	GO:0000288//nuclear-transcribed mRNA catabolic process, deadenylation-dependent decay;GO:0000290//deadenylation-dependent decapping of nuclear-transcribed mRNA;GO:0000956//nuclear-transcribed mRNA catabolic process;GO:0001101//response to acid chemical;GO:0006139//nucleobase-containing compound metabolic process;GO:0006355//regulation of transcription, DNA-templated;GO:0006378//mRNA polyadenylati…	--
BraA10g023690.3.1C	black	-	376.601291595844	-0.949316	2.41863813453337e-06	gpsn2	51.37	57.799	40.52	12.175	17.853	20.519	17.919	19.56	17.745	4.206	1.897	3.539	XP_009121527.1 very-long-chain enoyl-CoA reductase [Brassica rapa]	-	-	-	-	-	GO:0016627//oxidoreductase activity, acting on the CH-CH group of donors	GO:0006629//lipid metabolic process	--
BraA07g008900.3.1C	black	-	376.042851150467	-0.961722	6.0687047933958e-07	BAM1	105.085	106.307	81.912	30.32	37.008	35.754	31.85	53.181	60.381	18.372	14.721	10.963	XP_009102529.1 beta-amylase 1, chloroplastic [Brassica rapa]	Metabolism;Metabolism;Metabolism	Global and overview maps;Global and overview maps;Carbohydrate metabolism	ko01100//Metabolic pathways;ko01110//Biosynthesis of secondary metabolites;ko00500//Starch and sucrose metabolism	K01177;K01177;K01177	GO:0009341//beta-galactosidase complex	GO:0004565//beta-galactosidase activity;GO:0016161//beta-amylase activity	GO:0000272//polysaccharide catabolic process;GO:0005975//carbohydrate metabolic process	--
BraA09g002400.3.1C	black	-	375.756678550531	-0.965758	3.50025343026177e-07	--	31.738	27.618	22.897	7.568	10.214	11.62	11.049	14.164	10.996	1.689	3.899	1.389	XP_009111336.1 uncharacterized protein LOC103836796 isoform X2 [Brassica rapa]	-	-	-	-	-	-	-	--
BraA05g012010.3.1C	black	-	375.577295960158	0.969342034852939	2.02602943422495e-07	PDIL2-3	8.514	5.997	4.575	30.103	27.018	29.291	20.652	18.947	23.362	32.533	31.335	30.689	XP_009143922.1 protein disulfide-isomerase 2-3 [Brassica rapa]	Genetic Information Processing	Folding, sorting and degradation	ko04141//Protein processing in endoplasmic reticulum	K09584	GO:0005575//cellular_component;GO:0005622//intracellular anatomical structure;GO:0005737//cytoplasm;GO:0005773//vacuole;GO:0005783//endoplasmic reticulum;GO:0005788//endoplasmic reticulum lumen;GO:0005794//Golgi apparatus;GO:0005886//plasma membrane;GO:0012505//endomembrane system;GO:0016020//membrane;GO:0031974//membrane-enclosed lumen;GO:0043226//organelle;GO:0043227//membrane-bounded organelle…	GO:0003674//molecular_function;GO:0003756//protein disulfide isomerase activity;GO:0003824//catalytic activity;GO:0015036//disulfide oxidoreductase activity;GO:0016209//antioxidant activity;GO:0016491//oxidoreductase activity;GO:0016667//oxidoreductase activity, acting on a sulfur group of donors;GO:0016853//isomerase activity;GO:0016860//intramolecular oxidoreductase activity;GO:0016864//intramo…	GO:0006457//protein folding;GO:0006790//sulfur compound metabolic process;GO:0006950//response to stress;GO:0008150//biological_process;GO:0009987//cellular process;GO:0019725//cellular homeostasis;GO:0033554//cellular response to stress;GO:0034976//response to endoplasmic reticulum stress;GO:0042592//homeostatic process;GO:0045454//cell redox homeostasis;GO:0050789//regulation of biological proc…	--
BraA03g025980.3.1C	black	-	374.754505465855	0.944873937376077	3.65350528175197e-06	NRAMP3	3.067	2.798	3.261	10.333	11.8	10.312	9.005	9.882	10.914	11.765	13.068	14.022	KAH0933307.1 hypothetical protein HID58_010424, partial [Brassica napus]	-	-	-	-	GO:0005575//cellular_component;GO:0005622//intracellular anatomical structure;GO:0005737//cytoplasm;GO:0005773//vacuole;GO:0005774//vacuolar membrane;GO:0005794//Golgi apparatus;GO:0005887//integral component of plasma membrane;GO:0005911//cell-cell junction;GO:0009506//plasmodesma;GO:0012505//endomembrane system;GO:0016020//membrane;GO:0016021//integral component of membrane;GO:0030054//cell jun…	GO:0003674//molecular_function;GO:0005215//transporter activity;GO:0008324//cation transmembrane transporter activity;GO:0015075//ion transmembrane transporter activity;GO:0015318//inorganic molecular entity transmembrane transporter activity;GO:0022857//transmembrane transporter activity;GO:0022890//inorganic cation transmembrane transporter activity;GO:0046873//metal ion transmembrane transport…	GO:0000041//transition metal ion transport;GO:0006810//transport;GO:0006811//ion transport;GO:0006812//cation transport;GO:0006828//manganese ion transport;GO:0006950//response to stress;GO:0006952//defense response;GO:0008150//biological_process;GO:0009605//response to external stimulus;GO:0009607//response to biotic stimulus;GO:0009617//response to bacterium;GO:0009893//positive regulation of m…	--
BraA01g037360.3.1C	black	-	373.75035558055	-0.928839	1.27420386881537e-05	PLD2	342.907	342.684	272.418	165.204	153.775	157.849	192.08	169.639	220.302	157.951	143.104	116.258	XP_009115281.1 phospholipase D alpha 2 [Brassica rapa]	Metabolism;Metabolism;Cellular Processes;Metabolism;Metabolism	Global and overview maps;Global and overview maps;Transport and catabolism;Lipid metabolism;Lipid metabolism	ko01100//Metabolic pathways;ko01110//Biosynthesis of secondary metabolites;ko04144//Endocytosis;ko00564//Glycerophospholipid metabolism;ko00565//Ether lipid metabolism	K01115;K01115;K01115;K01115;K01115	-	GO:0003824//catalytic activity;GO:0008808//cardiolipin synthase activity	GO:0032049//cardiolipin biosynthetic process	--
BraA05g031760.3.1C	black	-	373.724251151161	0.941529372221373	4.87684997659027e-06	NPF1.1	5.551	5.026	6.316	21.997	20.919	24.707	20.782	20.902	19.692	27.85	23.324	28.004	XP_009146163.2 protein NRT1/ PTR FAMILY 1.1 [Brassica rapa]	-	-	-	-	GO:0016020//membrane	GO:0015333//peptide:proton symporter activity;GO:0022857//transmembrane transporter activity	GO:0015833//peptide transport;GO:0055085//transmembrane transport	--
BraA03g019680.3.1C	black	-	373.688384638661	-0.947604	2.84728010700785e-06	AKR4C9	90.939	66.811	75.167	18.09	23.866	27.743	25.481	38.894	29.022	11.066	9.356	6.86	XP_009133205.1 NADPH-dependent aldo-keto reductase, chloroplastic isoform X1 [Brassica rapa]	Metabolism;Metabolism;Metabolism;Metabolism;Metabolism;Metabolism;Metabolism	Global and overview maps;Global and overview maps;Carbohydrate metabolism;Carbohydrate metabolism;Carbohydrate metabolism;Lipid metabolism;Carbohydrate metabolism	ko01100//Metabolic pathways;ko01110//Biosynthesis of secondary metabolites;ko00010//Glycolysis / Gluconeogenesis;ko00040//Pentose and glucuronate interconversions;ko00620//Pyruvate metabolism;ko00561//Glycerolipid metabolism;ko00053//Ascorbate and aldarate metabolism	K00002;K00002;K00002;K00002;K00002;K00002;K00002	-	GO:0047834//D-threo-aldose 1-dehydrogenase activity	-	--
BraA05g005390.3.1C	black	-	373.308658652971	0.970967423243831	1.54720207393511e-07	CPFTSY	8.759	7.271	9.513	31.574	25.013	27.456	25.843	25.001	24.593	38.159	34.798	34.916	XP_009143173.1 cell division protein FtsY homolog, chloroplastic [Brassica rapa]	Genetic Information Processing	Folding, sorting and degradation	ko03060//Protein export	K03110	GO:0005575//cellular_component;GO:0005622//intracellular anatomical structure;GO:0005737//cytoplasm;GO:0005786//signal recognition particle, endoplasmic reticulum targeting;GO:0009507//chloroplast;GO:0009532//plastid stroma;GO:0009534//chloroplast thylakoid;GO:0009535//chloroplast thylakoid membrane;GO:0009536//plastid;GO:0009570//chloroplast stroma;GO:0009579//thylakoid;GO:0016020//membrane;GO:0…	GO:0000166//nucleotide binding;GO:0001882//nucleoside binding;GO:0001883//purine nucleoside binding;GO:0003674//molecular_function;GO:0003700//DNA-binding transcription factor activity;GO:0003924//GTPase activity;GO:0005047//signal recognition particle binding;GO:0005048//signal sequence binding;GO:0005488//binding;GO:0005525//GTP binding;GO:0017076//purine nucleotide binding;GO:0019001//guanyl n…	GO:0006355//regulation of transcription, DNA-templated;GO:0006605//protein targeting;GO:0006612//protein targeting to membrane;GO:0006613//cotranslational protein targeting to membrane;GO:0006614//SRP-dependent cotranslational protein targeting to membrane;GO:0006617//SRP-dependent cotranslational protein targeting to membrane, signal sequence recognition;GO:0006810//transport;GO:0006886//intrace…	--
BraA02g011150.3.1C	black	-	372.776006048339	0.962086850358578	5.78838739876954e-07	At5g59470	0.94	0.889	0.583	12.373	10.353	12.709	10.811	9.692	8.309	14.227	16.528	14.716	XP_009126696.1 mannose-P-dolichol utilization defect 1 protein homolog 1 [Brassica rapa]	-	-	-	-	GO:0005575//cellular_component;GO:0016020//membrane;GO:0016021//integral component of membrane;GO:0031224//intrinsic component of membrane	-	GO:0006464//cellular protein modification process;GO:0006486//protein glycosylation;GO:0006487//protein N-linked glycosylation;GO:0006488//dolichol-linked oligosaccharide biosynthetic process;GO:0006490//oligosaccharide-lipid intermediate biosynthetic process;GO:0006629//lipid metabolic process;GO:0006807//nitrogen compound metabolic process;GO:0008150//biological_process;GO:0008152//metabolic pr…	--
BraA08g031560.3.1C	black	-	372.688605724385	-0.914642	3.08786415402417e-05	AIR1B	59.132	67.717	51.634	9.722	8.135	15.352	23.586	14.799	8.32	8.166	0.518	4.937	XP_009110671.1 14 kDa proline-rich protein DC2.15 [Brassica rapa]	-	-	-	-	-	-	-	--
BraA04g016030.3.1C	black	-	372.596217480848	0.934636859621315	8.4140689816638e-06	gmppab	0.277	0.262	0	5.909	5.802	4.785	4.522	5.339	5.861	6.692	7.211	6.96	XP_009140227.1 mannose-1-phosphate guanyltransferase alpha isoform X2 [Brassica rapa]	Metabolism;Metabolism;Metabolism;Metabolism	Global and overview maps;Global and overview maps;Carbohydrate metabolism;Carbohydrate metabolism	ko01100//Metabolic pathways;ko01110//Biosynthesis of secondary metabolites;ko00520//Amino sugar and nucleotide sugar metabolism;ko00051//Fructose and mannose metabolism	K00966;K00966;K00966;K00966	GO:0005737//cytoplasm	GO:0003977//UDP-N-acetylglucosamine diphosphorylase activity;GO:0003983//UTP:glucose-1-phosphate uridylyltransferase activity;GO:0008780//acyl-[acyl-carrier-protein]-UDP-N-acetylglucosamine O-acyltransferase activity;GO:0008878//glucose-1-phosphate adenylyltransferase activity;GO:0008879//glucose-1-phosphate thymidylyltransferase activity;GO:0016410//N-acyltransferase activity;GO:0016772//transfe…	GO:0000271//polysaccharide biosynthetic process;GO:0005978//glycogen biosynthetic process;GO:0009058//biosynthetic process;GO:0009103//lipopolysaccharide biosynthetic process;GO:0009225//nucleotide-sugar metabolic process;GO:0009243//O antigen biosynthetic process;GO:0009245//lipid A biosynthetic process;GO:0009252//peptidoglycan biosynthetic process;GO:0019288//isopentenyl diphosphate biosynthet…	--
BraA04g012570.3.1C	black	-	372.539496117279	0.945441293999919	3.47267851086618e-06	At5g39450	1.499	0.993	2.181	4.784	4.804	4.171	4.107	3.737	4.611	4.775	5.807	5.753	XP_009139858.1 F-box protein At5g39450 [Brassica rapa]	-	-	-	-	-	GO:0005515//protein binding	-	--
BraA02g028170.3.1C	black	-	372.414869673829	0.921404553832159	2.06767159943095e-05	BH0283	28.031	26.988	29.381	55.385	48.601	45.419	50.713	47.938	44.207	52.401	53.757	53.807	XP_009144538.1 uncharacterized isomerase BH0283 [Brassica rapa]	-	-	-	-	-	GO:0003824//catalytic activity;GO:0008837//diaminopimelate epimerase activity	GO:0009058//biosynthetic process;GO:0009089//lysine biosynthetic process via diaminopimelate	--
BraA03g023620.3.1C	black	-	372.307555447282	0.935840880322811	7.6829316437118e-06	NRG2	53.981	51.512	58.246	106.886	110.464	105.347	100.115	99.584	102.911	123.875	103.088	123.408	XP_009133690.1 nitrate regulatory gene2 protein [Brassica rapa]	-	-	-	-	-	-	-	--
BraA03g055280.3.1C	black	-	372.032890666086	0.960050133025246	7.49356671642113e-07	--	6.984	6.608	5.481	20.222	21.981	20.481	19.449	16.977	16.114	25.592	21.448	24.332	XP_009137769.2 uncharacterized protein LOC103861815 [Brassica rapa]	-	-	-	-	-	-	-	--
BraA03g002500.3.1C	black	-	371.778546877747	-0.98611	3.9787239480287e-09	--	97.785	100.536	91.669	50.44	48.91	51.676	57.283	69.164	56.86	31.875	31.184	28.815	CAG7878918.1 unnamed protein product [Brassica rapa]	-	-	-	-	-	-	-	--
BraA06g042570.3.1C	black	-	371.544397006466	-0.950013	2.25936833419013e-06	--	20.57	23.002	21.807	10.835	11.988	10.834	15.374	12.756	13.955	10.706	8.104	9.968	XP_009101452.2 BOI-related E3 ubiquitin-protein ligase 1 isoform X1 [Brassica rapa]	-	-	-	-	-	GO:0005524//ATP binding	GO:0007059//chromosome segregation;GO:0030261//chromosome condensation	--
BraA09g019720.3.1C	black	-	370.939114093614	-0.944519	3.77032022647389e-06	At1g54570	93.771	104.308	107.916	38.126	44.677	44.036	45.931	59.863	45.535	31.863	25.709	28.923	XP_009113427.1 acyltransferase-like protein At1g54570, chloroplastic [Brassica rapa]	-	-	-	-	GO:0005575//cellular_component;GO:0005622//intracellular anatomical structure;GO:0005737//cytoplasm;GO:0009507//chloroplast;GO:0009532//plastid stroma;GO:0009536//plastid;GO:0009570//chloroplast stroma;GO:0010287//plastoglobule;GO:0043226//organelle;GO:0043227//membrane-bounded organelle;GO:0043229//intracellular organelle;GO:0043231//intracellular membrane-bounded organelle	GO:0003674//molecular_function;GO:0003824//catalytic activity;GO:0004144//diacylglycerol O-acyltransferase activity;GO:0008236//serine-type peptidase activity;GO:0008374//O-acyltransferase activity;GO:0016411//acylglycerol O-acyltransferase activity;GO:0016740//transferase activity;GO:0016746//acyltransferase activity;GO:0016747//acyltransferase activity, transferring groups other than amino-acyl…	GO:0006066//alcohol metabolic process;GO:0006508//proteolysis;GO:0006629//lipid metabolic process;GO:0006638//neutral lipid metabolic process;GO:0006639//acylglycerol metabolic process;GO:0006641//triglyceride metabolic process;GO:0006720//isoprenoid metabolic process;GO:0006721//terpenoid metabolic process;GO:0008150//biological_process;GO:0008152//metabolic process;GO:0008610//lipid biosyntheti…	--
BraA09g045770.3.1C	black	-	370.876293345732	-0.910695	3.84480197726011e-05	--	12.515	12.444	10.526	4.875	5.099	5.06	7.014	6.768	5.49	5.42	3.893	5.612	XP_009116039.1 uncharacterized protein LOC103841272 [Brassica rapa]	-	-	-	-	-	-	-	--
BraA08g002210.3.1C	black	-	370.533058252321	-0.968344	2.37389190526856e-07	RABG3D	91.039	78.735	86.265	36.032	32.888	34.397	45.156	42.151	38.974	15.983	12.602	14.212	XP_009107142.1 ras-related protein RABG3d [Brassica rapa]	Cellular Processes;Cellular Processes	Transport and catabolism;Transport and catabolism	ko04144//Endocytosis;ko04145//Phagosome	K07897;K07897	GO:0005737//cytoplasm	GO:0003677//DNA binding;GO:0003688//DNA replication origin binding;GO:0003723//RNA binding;GO:0003724//RNA helicase activity;GO:0003743//translation initiation factor activity;GO:0003924//GTPase activity;GO:0005524//ATP binding;GO:0005525//GTP binding;GO:0009982//pseudouridine synthase activity;GO:0016887//ATP hydrolysis activity;GO:0017111//nucleoside-triphosphatase activity;GO:0019001//guanyl n…	GO:0001522//pseudouridine synthesis;GO:0006270//DNA replication initiation;GO:0006275//regulation of DNA replication;GO:0006400//tRNA modification;GO:0006412//translation;GO:0006413//translational initiation;GO:0006576//cellular biogenic amine metabolic process;GO:0007186//G protein-coupled receptor signaling pathway;GO:0009451//RNA modification;GO:0032508//DNA duplex unwinding;GO:0042254//riboso…	--
BraA03g009310.3.1C	black	-	37.2566475100149	-0.913569	3.28086142347483e-05	TUBA3	95.104	103.106	96.938	68.808	71.882	77.749	81.396	77.248	80.198	70.08	63.367	77.64	XP_009131752.2 tubulin alpha-5 chain isoform X1 [Brassica rapa]	Cellular Processes	Transport and catabolism	ko04145//Phagosome	K07374	-	GO:0003924//GTPase activity	GO:0000910//cytokinesis	--
BraA05g020080.3.1C	black	-	369.949691677289	-0.959484	8.03177420533713e-07	CXE5	45.034	42.695	32.089	10.463	9.411	10.974	25.003	24.628	21.303	10.339	8.605	9.263	XP_009145106.2 probable carboxylesterase 5 [Brassica rapa]	-	-	-	-	-	GO:0008236//serine-type peptidase activity;GO:0016787//hydrolase activity	GO:0006508//proteolysis	--
BraA06g015800.3.1C	black	C3H	369.88943115678	-0.969295	2.04136350418896e-07	At1g19860	7.279	6.101	4.954	2.125	1.728	1.949	3.407	3.204	2.572	0.656	0.99	0.432	XP_009149477.1 zinc finger CCCH domain-containing protein 6 [Brassica rapa]	-	-	-	-	-	GO:0046872//metal ion binding	-	C3H
BraA04g028830.3.1C	black	-	369.849492887574	0.972036984936851	1.28475928971463e-07	--	12.145	11.7	15.646	21.907	21.316	21.369	19.933	19.589	20.052	25.438	23.289	25.852	XP_009141823.1 uncharacterized protein LOC103865731 [Brassica rapa]	-	-	-	-	GO:0000178//exosome (RNase complex);GO:0000228//nuclear chromosome;GO:0000785//chromatin;GO:0000792//heterochromatin;GO:0005575//cellular_component;GO:0005622//intracellular anatomical structure;GO:0005634//nucleus;GO:0005654//nucleoplasm;GO:0005694//chromosome;GO:0016604//nuclear body;GO:0031974//membrane-enclosed lumen;GO:0031981//nuclear lumen;GO:0032991//protein-containing complex;GO:0043226/…	GO:0003674//molecular_function;GO:0005488//binding;GO:0043167//ion binding;GO:0043169//cation binding;GO:0046872//metal ion binding	GO:0000956//nuclear-transcribed mRNA catabolic process;GO:0001672//regulation of chromatin assembly or disassembly;GO:0006139//nucleobase-containing compound metabolic process;GO:0006396//RNA processing;GO:0006401//RNA catabolic process;GO:0006402//mRNA catabolic process;GO:0006725//cellular aromatic compound metabolic process;GO:0006807//nitrogen compound metabolic process;GO:0008150//biological…	--
BraA04g027920.3.1C	black	-	369.600132130286	-0.930645	1.12399775632755e-05	--	15.305	17.531	13.591	4.408	4.611	2.353	3.599	5.191	7.744	1.634	1.643	1.702	XP_009141708.2 uncharacterized protein LOC103865641 [Brassica rapa]	-	-	-	-	-	GO:0019781//NEDD8 activating enzyme activity	GO:0006465//signal peptide processing;GO:0009306//protein secretion;GO:0045116//protein neddylation	--
BraA09g058480.3.1C	black	-	368.845733322023	0.949791146111781	2.30918259079257e-06	CHS1	0.314	0.267	0.467	6.14	6.351	4.086	4.402	3.995	4.439	5.556	7.436	6.539	ACP30591.1 disease resistance protein [Brassica rapa subsp. pekinensis] [Brassica rapa]	-	-	-	-	-	GO:0005515//protein binding;GO:0043531//ADP binding	GO:0007165//signal transduction	--
BraA01g011800.3.1C	black	-	368.259429892393	0.906324397382698	4.84555046591426e-05	AGD12	5.29	5.09	9.433	18.548	17.164	18.335	14.102	17.265	17.018	17.734	18.744	19.119	XP_009134478.1 ADP-ribosylation factor GTPase-activating protein AGD12 [Brassica rapa]	Cellular Processes	Transport and catabolism	ko04144//Endocytosis	K12486	-	GO:0005096//GTPase activator activity	-	--
BraA02g008110.3.1C	black	-	368.187131400981	0.934177987244319	8.70676225531709e-06	DSC2	0.418	0.651	0.415	4.545	3.568	3.205	3.34	3.463	3.415	3.909	4.664	5.109	CAG7891911.1 unnamed protein product [Brassica rapa]	-	-	-	-	GO:0009360//DNA polymerase III complex;GO:0009379//Holliday junction helicase complex	GO:0003887//DNA-directed DNA polymerase activity;GO:0005515//protein binding;GO:0005524//ATP binding;GO:0009378//four-way junction helicase activity;GO:0016887//ATP hydrolysis activity;GO:0043531//ADP binding	GO:0002949//tRNA threonylcarbamoyladenosine modification;GO:0006260//DNA replication;GO:0006281//DNA repair;GO:0006310//DNA recombination;GO:0007165//signal transduction;GO:0009306//protein secretion	--
BraA02g018410.3.1C	black	-	367.879612810929	0.954136684515907	1.47940765113156e-06	PIS1	7.82	6.225	10.717	18.9	18.566	18.296	16.86	18.573	16.598	23.492	23.036	20.768	XP_009127592.1 CDP-diacylglycerol--inositol 3-phosphatidyltransferase 1 [Brassica rapa]	Metabolism;Metabolism;Environmental Information Processing;Metabolism	Global and overview maps;Lipid metabolism;Signal transduction;Carbohydrate metabolism	ko01100//Metabolic pathways;ko00564//Glycerophospholipid metabolism;ko04070//Phosphatidylinositol signaling system;ko00562//Inositol phosphate metabolism	K00999;K00999;K00999;K00999	GO:0016020//membrane	GO:0003882//CDP-diacylglycerol-serine O-phosphatidyltransferase activity;GO:0008444//CDP-diacylglycerol-glycerol-3-phosphate 3-phosphatidyltransferase activity;GO:0016780//phosphotransferase activity, for other substituted phosphate groups	GO:0008654//phospholipid biosynthetic process	--
BraA07g005650.3.1C	black	-	367.221253368534	0.940930992300407	5.12632313541079e-06	LIP1	9.331	12.972	15.387	39.939	42.946	40.914	28.672	37.591	29.104	39.261	46.77	43.737	XP_009102330.1 triacylglycerol lipase 1 [Brassica rapa]	Metabolism	Lipid metabolism	ko00100//Steroid biosynthesis	K01052	GO:0005575//cellular_component;GO:0005576//extracellular region;GO:0005615//extracellular space	GO:0003674//molecular_function;GO:0003824//catalytic activity;GO:0004806//triglyceride lipase activity;GO:0008236//serine-type peptidase activity;GO:0008374//O-acyltransferase activity;GO:0016298//lipase activity;GO:0016787//hydrolase activity;GO:0016788//hydrolase activity, acting on ester bonds;GO:0052689//carboxylic ester hydrolase activity	GO:0006508//proteolysis;GO:0006629//lipid metabolic process;GO:0008150//biological_process;GO:0008152//metabolic process;GO:0009056//catabolic process;GO:0016042//lipid catabolic process;GO:0044238//primary metabolic process;GO:0071704//organic substance metabolic process;GO:1901575//organic substance catabolic process	--
BraA03g005830.3.1C	black	-	366.950997091862	0.963905082973185	4.54122861471124e-07	AGD3	3.817	4.298	5.041	13.263	12.893	14.918	11.812	11.315	12.655	18.181	15.666	15.761	XP_009131330.2 ADP-ribosylation factor GTPase-activating protein AGD3 [Brassica rapa]	Cellular Processes	Transport and catabolism	ko04144//Endocytosis	K12489	GO:0005737//cytoplasm	GO:0005096//GTPase activator activity;GO:0005515//protein binding	-	--
BraA05g020120.3.1C	black	G2-like	365.904433304295	0.972156379040965	1.25781768274769e-07	HHO6	0.695	1.316	0.949	5.744	5.882	6.295	4.816	3.156	4.574	6.663	6.648	7.238	XP_009145103.1 transcription factor HHO6 [Brassica rapa]	-	-	-	-	GO:0005575//cellular_component;GO:0005622//intracellular anatomical structure;GO:0005634//nucleus;GO:0043226//organelle;GO:0043227//membrane-bounded organelle;GO:0043229//intracellular organelle;GO:0043231//intracellular membrane-bounded organelle	GO:0003674//molecular_function;GO:0003676//nucleic acid binding;GO:0003677//DNA binding;GO:0003700//DNA-binding transcription factor activity;GO:0005488//binding;GO:0097159//organic cyclic compound binding;GO:0140110//transcription regulator activity;GO:1901363//heterocyclic compound binding	GO:0006139//nucleobase-containing compound metabolic process;GO:0006351//transcription, DNA-templated;GO:0006355//regulation of transcription, DNA-templated;GO:0006725//cellular aromatic compound metabolic process;GO:0006807//nitrogen compound metabolic process;GO:0008150//biological_process;GO:0008152//metabolic process;GO:0009058//biosynthetic process;GO:0009059//macromolecule biosynthetic proc…	G2-like
BraA08g016590.3.1C	black	-	363.709727800028	-0.935155	8.09309794286793e-06	CBSX2	126.572	107.579	126.1	59.91	55.157	53.197	66.866	67.225	62.771	47.36	46.202	39.324	XP_009108754.1 CBS domain-containing protein CBSX2, chloroplastic [Brassica rapa]	-	-	-	-	GO:0009898//cytoplasmic side of plasma membrane;GO:0043190//ATP-binding cassette (ABC) transporter complex	GO:0003938//IMP dehydrogenase activity;GO:0004122//cystathionine beta-synthase activity;GO:0005524//ATP binding;GO:0015095//magnesium ion transmembrane transporter activity;GO:0016853//isomerase activity	GO:0005975//carbohydrate metabolic process;GO:0009152//purine ribonucleotide biosynthetic process;GO:0015693//magnesium ion transport;GO:0015837//amine transport;GO:0019344//cysteine biosynthetic process	--
BraA03g026540.3.1C	black	-	363.700807073999	0.923400030164881	1.82442420326892e-05	CPI1	8.092	6.604	5.12	24.122	22.966	19.478	20.971	18.363	17.54	23.165	22.28	22.907	XP_009134063.1 cycloeucalenol cycloisomerase [Brassica rapa]	Metabolism;Metabolism;Metabolism	Global and overview maps;Global and overview maps;Lipid metabolism	ko01100//Metabolic pathways;ko01110//Biosynthesis of secondary metabolites;ko00100//Steroid biosynthesis	K08246;K08246;K08246	-	-	-	--
BraA05g039980.3.1C	black	-	363.481887952331	0.939686135785198	5.67768657548156e-06	P4H2	15.906	15.496	21.017	44.257	35.364	40.256	34.232	31.17	34.996	38.3	41.173	47.975	XP_009129657.1 prolyl 4-hydroxylase 2 [Brassica rapa]	Metabolism;Metabolism	Global and overview maps;Amino acid metabolism	ko01100//Metabolic pathways;ko00330//Arginine and proline metabolism	K00472;K00472	-	GO:0016491//oxidoreductase activity	-	--
BraA05g008510.3.1C	black	-	363.348495179139	-0.932074	1.01537716582322e-05	UGT73C1	56.408	48.553	30.332	12.105	9.35	12.913	18.095	17.436	17.523	4.344	4.745	3.719	XP_009114411.2 UDP-glycosyltransferase 73C1 [Brassica rapa]	Metabolism;Metabolism	Global and overview maps;Metabolism of terpenoids and polyketides	ko01110//Biosynthesis of secondary metabolites;ko00908//Zeatin biosynthesis	K13496;K13496	-	GO:0008194//UDP-glycosyltransferase activity	-	--
BraA03g051790.3.1C	black	-	363.140121160902	0.956206223351212	1.17854608346298e-06	CRK17	1.606	1.975	3.825	8.459	7.578	6.157	6.601	5.831	5.68	8.206	9.661	8.248	KAG5406947.1 hypothetical protein IGI04_013066 [Brassica rapa subsp. trilocularis] [Brassica rapa]	-	-	-	-	-	GO:0004672//protein kinase activity;GO:0004674//protein serine/threonine kinase activity;GO:0005524//ATP binding	GO:0006468//protein phosphorylation	--
BraA04g017710.3.1C	black	-	362.442708157568	0.941738878530329	4.79181338532336e-06	PMDH1	12.847	14.207	17.85	41.909	33.815	32.222	30.925	32.952	34.843	44.375	42.167	37.366	XP_009140390.1 malate dehydrogenase 1, peroxisomal [Brassica rapa]	Metabolism;Metabolism;Metabolism;Metabolism;Metabolism;Metabolism;Metabolism;Metabolism	Global and overview maps;Global and overview maps;Global and overview maps;Amino acid metabolism;Carbohydrate metabolism;Carbohydrate metabolism;Energy metabolism;Carbohydrate metabolism	ko01100//Metabolic pathways;ko01110//Biosynthesis of secondary metabolites;ko01200//Carbon metabolism;ko00270//Cysteine and methionine metabolism;ko00620//Pyruvate metabolism;ko00630//Glyoxylate and dicarboxylate metabolism;ko00710//Carbon fixation in photosynthetic organisms;ko00020//Citrate cycle (TCA cycle)	K00026;K00026;K00026;K00026;K00026;K00026;K00026;K00026	GO:0005575//cellular_component;GO:0005622//intracellular anatomical structure;GO:0005737//cytoplasm;GO:0005777//peroxisome;GO:0009507//chloroplast;GO:0009514//glyoxysome;GO:0009536//plastid;GO:0042579//microbody;GO:0043226//organelle;GO:0043227//membrane-bounded organelle;GO:0043229//intracellular organelle;GO:0043231//intracellular membrane-bounded organelle	GO:0003674//molecular_function;GO:0003824//catalytic activity;GO:0003854//3-beta-hydroxy-delta5-steroid dehydrogenase activity;GO:0004459//L-lactate dehydrogenase activity;GO:0008839//4-hydroxy-tetrahydrodipicolinate reductase;GO:0016491//oxidoreductase activity;GO:0016614//oxidoreductase activity, acting on CH-OH group of donors;GO:0016615//malate dehydrogenase activity;GO:0016616//oxidoreductas…	GO:0005975//carbohydrate metabolic process;GO:0006081//cellular aldehyde metabolic process;GO:0006082//organic acid metabolic process;GO:0006091//generation of precursor metabolites and energy;GO:0006097//glyoxylate cycle;GO:0006099//tricarboxylic acid cycle;GO:0006101//citrate metabolic process;GO:0006108//malate metabolic process;GO:0006694//steroid biosynthetic process;GO:0008150//biological_p…	--
BraA09g006900.3.1C	black	-	361.787734376873	-0.938782	6.10671382149844e-06	COB	95.614	92.637	73.137	37.659	39.808	46.748	65.023	57.573	55.881	46.648	35.804	38.36	XP_009111966.2 protein COBRA [Brassica rapa]	-	-	-	-	GO:0031225//anchored component of membrane	-	GO:0010215//cellulose microfibril organization	--
BraA04g000260.3.1C	black	-	361.377453732822	0.96049506241275	7.09080887955147e-07	TIC	5.739	4.638	5.488	12.995	14.157	12.453	9.615	10.589	10.314	14.68	12.222	14.305	XP_009138639.1 protein TIME FOR COFFEE isoform X1 [Brassica rapa]	-	-	-	-	-	-	-	--
BraA03g042720.3.1C	black	-	360.845070185713	-0.96892	2.16779278673493e-07	TTM3	97.613	97.477	93.987	64.004	61.355	59.777	62.819	77.497	75.838	55.503	50.475	50.282	XP_009136198.1 triphosphate tunnel metalloenzyme 3 [Brassica rapa]	-	-	-	-	GO:0005575//cellular_component;GO:0005622//intracellular anatomical structure;GO:0005634//nucleus;GO:0016592//mediator complex;GO:0043226//organelle;GO:0043227//membrane-bounded organelle;GO:0043229//intracellular organelle;GO:0043231//intracellular membrane-bounded organelle	GO:0000166//nucleotide binding;GO:0003674//molecular_function;GO:0003712//transcription coregulator activity;GO:0003824//catalytic activity;GO:0005488//binding;GO:0005524//ATP binding;GO:0016462//pyrophosphatase activity;GO:0016787//hydrolase activity;GO:0016817//hydrolase activity, acting on acid anhydrides;GO:0016818//hydrolase activity, acting on acid anhydrides, in phosphorus-containing anhyd…	GO:0006357//regulation of transcription by RNA polymerase II;GO:0007275//multicellular organism development;GO:0008150//biological_process;GO:0022622//root system development;GO:0032501//multicellular organismal process;GO:0032502//developmental process;GO:0048364//root development;GO:0048731//system development;GO:0048856//anatomical structure development;GO:0099402//plant organ development	--
BraA07g040020.3.1C	black	-	360.771880318018	0.967423541198402	2.73553912110311e-07	--	18.182	15.897	22.614	35.707	37.705	33.533	33.936	26.589	32.662	40.62	40.719	39.583	XP_009106207.1 zinc finger protein GIS2 [Brassica rapa]	-	-	-	-	-	GO:0003676//nucleic acid binding;GO:0008270//zinc ion binding	-	--
BraA01g003540.3.1C	black	-	360.361671342889	-0.922851	1.88891826520637e-05	ASE2	160.728	182.853	148.543	52.067	36.016	50.78	44.101	37.267	37.55	3.93	1.925	3.148	KAG5412769.1 hypothetical protein IGI04_000336 [Brassica rapa subsp. trilocularis] [Brassica rapa]	Metabolism;Metabolism;Metabolism;Metabolism	Global and overview maps;Global and overview maps;Nucleotide metabolism;Amino acid metabolism	ko01100//Metabolic pathways;ko01110//Biosynthesis of secondary metabolites;ko00230//Purine metabolism;ko00250//Alanine, aspartate and glutamate metabolism	K00764;K00764;K00764;K00764	GO:0005575//cellular_component;GO:0005622//intracellular anatomical structure;GO:0005737//cytoplasm;GO:0009507//chloroplast;GO:0009532//plastid stroma;GO:0009536//plastid;GO:0009570//chloroplast stroma;GO:0016020//membrane;GO:0043226//organelle;GO:0043227//membrane-bounded organelle;GO:0043229//intracellular organelle;GO:0043231//intracellular membrane-bounded organelle	GO:0003674//molecular_function;GO:0003824//catalytic activity;GO:0003999//adenine phosphoribosyltransferase activity;GO:0004044//amidophosphoribosyltransferase activity;GO:0004066//asparagine synthase (glutamine-hydrolyzing) activity;GO:0004360//glutamine-fructose-6-phosphate transaminase (isomerizing) activity;GO:0004422//hypoxanthine phosphoribosyltransferase activity;GO:0004588//orotate phosph…	GO:0006040//amino sugar metabolic process;GO:0006082//organic acid metabolic process;GO:0006139//nucleobase-containing compound metabolic process;GO:0006144//purine nucleobase metabolic process;GO:0006163//purine nucleotide metabolic process;GO:0006164//purine nucleotide biosynthetic process;GO:0006166//purine ribonucleoside salvage;GO:0006188//IMP biosynthetic process;GO:0006189//'de novo' IMP b…	--
BraA06g037240.3.1C	black	-	360.343864734162	-0.944163	3.89064726645658e-06	AVT6A	98.674	91.654	91.62	53.249	59.883	56.084	50.299	58.569	62.272	39.463	39.091	40.601	XP_009151751.1 amino acid transporter AVT6A [Brassica rapa]	-	-	-	-	GO:0005887//integral component of plasma membrane	GO:0015173//aromatic amino acid transmembrane transporter activity	GO:0003333//amino acid transmembrane transport;GO:0015801//aromatic amino acid transport	--
BraA08g009530.3.1C	black	-	360.186227436162	0.922412	1.94181221436643e-05	FIM5	5.48	4.961	4.108	24.881	19.376	19.045	17.861	17.697	16.665	22.981	22.713	19.328	XP_009108012.1 fimbrin-5 [Brassica rapa]	-	-	-	-	-	GO:0005515//protein binding	-	--
BraA10g004200.3.1C	black	-	359.932703415941	0.949137508122861	2.46072182540894e-06	SDE3	2.036	1.579	1.263	8.342	8.058	9.735	6.723	5.663	7.954	9.742	9.46	9.662	XP_009119154.1 probable RNA helicase SDE3 [Brassica rapa]	-	-	-	-	GO:0005575//cellular_component;GO:0005622//intracellular anatomical structure;GO:0005737//cytoplasm;GO:0009338//exodeoxyribonuclease V complex	GO:0000166//nucleotide binding;GO:0003674//molecular_function;GO:0003676//nucleic acid binding;GO:0003677//DNA binding;GO:0003678//DNA helicase activity;GO:0003724//RNA helicase activity;GO:0003824//catalytic activity;GO:0004386//helicase activity;GO:0005488//binding;GO:0005524//ATP binding;GO:0008854//exodeoxyribonuclease V activity;GO:0016462//pyrophosphatase activity;GO:0016787//hydrolase acti…	GO:0002252//immune effector process;GO:0002376//immune system process;GO:0006281//DNA repair;GO:0006310//DNA recombination;GO:0006950//response to stress;GO:0006952//defense response;GO:0006955//immune response;GO:0008150//biological_process;GO:0009605//response to external stimulus;GO:0009607//response to biotic stimulus;GO:0009615//response to virus;GO:0009616//RNAi-mediated antiviral immune re…	--
BraA05g014840.3.1C	black	-	359.491241874205	0.947437365107665	2.89204285868809e-06	--	6.04	8.237	13.929	26.541	31.634	26.791	27.305	22.087	25.441	31.774	37.68	32.488	XP_009144361.1 acyl-coenzyme A thioesterase 13 [Brassica rapa]	-	-	-	-	-	GO:0004316//3-oxoacyl-[acyl-carrier-protein] reductase (NADPH) activity	GO:0006633//fatty acid biosynthetic process;GO:0010124//phenylacetate catabolic process	--
BraA08g004450.3.1C	black	-	359.420431209651	0.930753586102408	1.11543289637625e-05	DHBK	0.334	0.362	0.664	6.039	4.594	4.355	4.397	4.257	3.998	6.646	4.579	5.614	XP_009107357.1 putative 3,4-dihydroxy-2-butanone kinase [Brassica rapa]	-	-	-	-	-	GO:0004371//glycerone kinase activity	GO:0006071//glycerol metabolic process	--
BraA01g015710.3.1C	black	-	359.359816404396	0.92687298430755	1.4553229961791e-05	CHLM	26.128	27.001	28.071	66.967	67.345	67.452	67.793	61.931	63.056	71.394	71.476	89.198	KAH0941838.1 hypothetical protein HID58_001475 [Brassica napus]	-	-	-	-	GO:0005737//cytoplasm	GO:0005524//ATP binding;GO:0008168//methyltransferase activity;GO:0008170//N-methyltransferase activity;GO:0008171//O-methyltransferase activity;GO:0008276//protein methyltransferase activity;GO:0008649//rRNA methyltransferase activity;GO:0008689//3-demethylubiquinone-9 3-O-methyltransferase activity;GO:0008757//S-adenosylmethionine-dependent methyltransferase activity;GO:0046406//magnesium proto…	GO:0000154//rRNA modification;GO:0006412//translation;GO:0006464//cellular protein modification process;GO:0006744//ubiquinone biosynthetic process;GO:0007059//chromosome segregation;GO:0008152//metabolic process;GO:0008299//isoprenoid biosynthetic process;GO:0009102//biotin biosynthetic process;GO:0015995//chlorophyll biosynthetic process;GO:0018364//peptidyl-glutamine methylation;GO:0030261//ch…	--
BraA06g004630.3.1C	black	-	358.623831779111	-0.950927	2.06357833911356e-06	ABCC4	97.099	90.227	92.021	32.418	42.751	30.611	29.079	43.915	52.175	13.618	17.631	8.082	XP_009147975.1 ABC transporter C family member 4 isoform X1 [Brassica rapa]	Environmental Information Processing	Membrane transport	ko02010//ABC transporters	K05666	GO:0005575//cellular_component;GO:0005737//cytoplasm;GO:0005887//integral component of plasma membrane;GO:0009380//excinuclease repair complex;GO:0009898//cytoplasmic side of plasma membrane;GO:0016021//integral component of membrane;GO:0043190//ATP-binding cassette (ABC) transporter complex;GO:0055051//ATP-binding cassette (ABC) transporter complex, integrated substrate binding;GO:0055052//ATP-b…	GO:0000166//nucleotide binding;GO:0003674//molecular_function;GO:0003676//nucleic acid binding;GO:0003677//DNA binding;GO:0003924//GTPase activity;GO:0004140//dephospho-CoA kinase activity;GO:0005260//intracellularly ATP-gated chloride channel activity;GO:0005319//lipid transporter activity;GO:0005524//ATP binding;GO:0005525//GTP binding;GO:0009381//excinuclease ABC activity;GO:0015220//choline t…	GO:0000910//cytokinesis;GO:0006289//nucleotide-excision repair;GO:0006400//tRNA modification;GO:0006810//transport;GO:0006817//phosphate ion transport;GO:0006824//cobalt ion transport;GO:0006855//xenobiotic transmembrane transport;GO:0006869//lipid transport;GO:0008150//biological_process;GO:0008272//sulfate transport;GO:0015675//nickel cation transport;GO:0015689//molybdate ion transport;GO:0015…	--
BraA06g032390.3.1C	black	-	358.464676124439	0.919679386961649	2.29795853653e-05	yjcL	2.855	3.002	2.456	10.633	10.846	9.947	10.716	8.865	8.758	10.207	13.198	11.504	XP_009150924.1 uncharacterized membrane protein YjcL [Brassica rapa]	-	-	-	-	-	-	-	--
BraA08g031360.3.1C	black	-	358.034310426544	-0.949979	2.26708023668203e-06	PHR1	17.307	15.833	16.949	5.653	7.96	5.664	6.145	8.008	10.184	3.796	2.396	3.211	XP_009110652.1 deoxyribodipyrimidine photo-lyase [Brassica rapa]	-	-	-	-	GO:0005575//cellular_component;GO:0005622//intracellular anatomical structure;GO:0005634//nucleus;GO:0043226//organelle;GO:0043227//membrane-bounded organelle;GO:0043229//intracellular organelle;GO:0043231//intracellular membrane-bounded organelle	GO:0000166//nucleotide binding;GO:0003674//molecular_function;GO:0003676//nucleic acid binding;GO:0003677//DNA binding;GO:0003824//catalytic activity;GO:0003904//deoxyribodipyrimidine photo-lyase activity;GO:0003913//DNA photolyase activity;GO:0005488//binding;GO:0016829//lyase activity;GO:0016830//carbon-carbon lyase activity;GO:0036094//small molecule binding;GO:0043167//ion binding;GO:0043168/…	GO:0000719//photoreactive repair;GO:0006139//nucleobase-containing compound metabolic process;GO:0006259//DNA metabolic process;GO:0006281//DNA repair;GO:0006290//pyrimidine dimer repair;GO:0006725//cellular aromatic compound metabolic process;GO:0006807//nitrogen compound metabolic process;GO:0006950//response to stress;GO:0006974//cellular response to DNA damage stimulus;GO:0008150//biological_…	--
BraA06g039260.3.1C	black	SCRM	358.034310426544	-0.949979	2.26708023668203e-06	CBF	17.307	15.833	16.949	5.653	7.96	5.664	6.145	8.008	10.184	3.796	2.396	3.211	QJX74484.1 inducer of CBF expression 1 [Brassica rapa subsp. rapa] [Brassica rapa]	-	-	-	-	GO:0005575//cellular_component;GO:0005622//intracellular anatomical structure;GO:0005634//nucleus;GO:0043226//organelle;GO:0043227//membrane-bounded organelle;GO:0043229//intracellular organelle;GO:0043231//intracellular membrane-bounded organelle	GO:0003674//molecular_function;GO:0003676//nucleic acid binding;GO:0003677//DNA binding;GO:0003700//DNA-binding transcription factor activity;GO:0005488//binding;GO:0005515//protein binding;GO:0008773//[protein-PII] uridylyltransferase activity;GO:0046983//protein dimerization activity;GO:0097159//organic cyclic compound binding;GO:0140110//transcription regulator activity;GO:1901363//heterocycli…	GO:0006139//nucleobase-containing compound metabolic process;GO:0006351//transcription, DNA-templated;GO:0006355//regulation of transcription, DNA-templated;GO:0006725//cellular aromatic compound metabolic process;GO:0006807//nitrogen compound metabolic process;GO:0006950//response to stress;GO:0007275//multicellular organism development;GO:0008150//biological_process;GO:0008152//metabolic proces…	--
BraA01g013090.3.1C	black	-	357.772080658963	0.958587667910291	8.94715857996152e-07	ORP2A	6.745	7.483	11.236	20.07	22.269	21.242	18.189	14.179	16.036	23.061	23.13	20.901	XP_009135974.1 oxysterol-binding protein-related protein 2A isoform X2 [Brassica rapa]	-	-	-	-	-	GO:0008289//lipid binding	-	--
BraA03g033890.3.1C	black	-	357.676543103573	-0.920625	2.16929980341008e-05	At3g07870	25.096	25.845	25.664	12.084	15.555	15.417	12.638	15.408	16.447	11.088	12.866	11.114	XP_009135005.1 F-box protein At3g07870 [Brassica rapa]	-	-	-	-	GO:0005575//cellular_component;GO:0005911//cell-cell junction;GO:0009506//plasmodesma;GO:0030054//cell junction;GO:0055044//symplast	GO:0005515//protein binding	GO:0008150//biological_process;GO:0008284//positive regulation of cell population proliferation;GO:0042127//regulation of cell population proliferation;GO:0048518//positive regulation of biological process;GO:0048522//positive regulation of cellular process;GO:0050789//regulation of biological process;GO:0050794//regulation of cellular process;GO:0065007//biological regulation	--
BraA06g022560.3.1C	black	-	357.122639303157	-0.949964	2.27036544538553e-06	AAO2	56.541	51.003	50.697	20.093	23.323	21.5	18.858	24.681	20.817	7.083	4.296	5.061	XP_033129799.1 indole-3-acetaldehyde oxidase isoform X2 [Brassica rapa]	Metabolism;Metabolism	Global and overview maps;Amino acid metabolism	ko01100//Metabolic pathways;ko00380//Tryptophan metabolism	K11817;K11817	-	GO:0004854//xanthine dehydrogenase activity;GO:0009055//electron transfer activity;GO:0016491//oxidoreductase activity;GO:0043546//molybdopterin cofactor binding;GO:0046872//metal ion binding;GO:0050660//flavin adenine dinucleotide binding;GO:0051536//iron-sulfur cluster binding	GO:0009115//xanthine catabolic process;GO:0046415//urate metabolic process	--
BraA10g017740.3.1C	black	-	356.637527582075	-0.968035	2.49078287562093e-07	ADF3	146.395	160.155	150.17	92.717	88.101	86.493	122.418	111.691	98.271	75.64	79.326	76.172	CAF1771281.1 unnamed protein product [Brassica napus]	-	-	-	-	-	GO:0003779//actin binding	-	--
BraA09g010290.3.1C	black	-	356.311331498799	0.911502590436197	3.67913396266269e-05	PAT23	8.054	8.113	9.438	17.069	14.204	14.389	14.302	14.064	12.194	14.605	15.949	15.569	KAF3503855.1 hypothetical protein F2Q69_00040346 [Brassica cretica]	-	-	-	-	GO:0000139//Golgi membrane;GO:0005575//cellular_component;GO:0005622//intracellular anatomical structure;GO:0005737//cytoplasm;GO:0005794//Golgi apparatus;GO:0012505//endomembrane system;GO:0016020//membrane;GO:0016021//integral component of membrane;GO:0031090//organelle membrane;GO:0031224//intrinsic component of membrane;GO:0031984//organelle subcompartment;GO:0043226//organelle;GO:0043227//me…	GO:0003674//molecular_function;GO:0003824//catalytic activity;GO:0005515//protein binding;GO:0016409//palmitoyltransferase activity;GO:0016417//S-acyltransferase activity;GO:0016740//transferase activity;GO:0016746//acyltransferase activity;GO:0016747//acyltransferase activity, transferring groups other than amino-acyl groups;GO:0019706//protein-cysteine S-palmitoyltransferase activity;GO:0019707…	-	--
BraA01g029390.3.1C	black	-	355.954990399231	0.972281994376246	1.22995980292328e-07	GID8	14.525	14.928	17.771	37.654	29.99	30.512	30.212	26.865	26.358	38.748	40.476	36.639	XP_022575639.1 glucose-induced degradation protein 8 homolog isoform X3 [Brassica napus]	-	-	-	-	GO:0005575//cellular_component;GO:0005622//intracellular anatomical structure;GO:0005737//cytoplasm	GO:0003677//DNA binding;GO:0004798//thymidylate kinase activity;GO:0005515//protein binding	GO:0006355//regulation of transcription, DNA-templated;GO:0015949//nucleobase-containing small molecule interconversion	--
BraA08g000640.3.1C	black	-	355.632222894227	0.931203786064055	1.08047403994804e-05	BCDH	17.57	19.58	26.35	51.377	56.108	45.375	48.637	54.213	47.561	57.271	62.269	67.514	KAH0913820.1 hypothetical protein HID58_028266 [Brassica napus]	Metabolism;Metabolism;Metabolism;Metabolism	Global and overview maps;Global and overview maps;Amino acid metabolism;Carbohydrate metabolism	ko01100//Metabolic pathways;ko01110//Biosynthesis of secondary metabolites;ko00280//Valine, leucine and isoleucine degradation;ko00640//Propanoate metabolism	K00167;K00167;K00167;K00167	GO:0005575//cellular_component;GO:0005622//intracellular anatomical structure;GO:0005737//cytoplasm;GO:0005739//mitochondrion;GO:0005740//mitochondrial envelope;GO:0005743//mitochondrial inner membrane;GO:0005759//mitochondrial matrix;GO:0005947//mitochondrial alpha-ketoglutarate dehydrogenase complex;GO:0016020//membrane;GO:0017086//3-methyl-2-oxobutanoate dehydrogenase (lipoamide) complex;GO:00…	GO:0003674//molecular_function;GO:0003824//catalytic activity;GO:0003863//3-methyl-2-oxobutanoate dehydrogenase (2-methylpropanoyl-transferring) activity;GO:0004591//oxoglutarate dehydrogenase (succinyl-transferring) activity;GO:0005488//binding;GO:0008661//1-deoxy-D-xylulose-5-phosphate synthase activity;GO:0016491//oxidoreductase activity;GO:0016624//oxidoreductase activity, acting on the aldeh…	GO:0006082//organic acid metabolic process;GO:0006099//tricarboxylic acid cycle;GO:0006139//nucleobase-containing compound metabolic process;GO:0006163//purine nucleotide metabolic process;GO:0006164//purine nucleotide biosynthetic process;GO:0006520//cellular amino acid metabolic process;GO:0006554//lysine catabolic process;GO:0006568//tryptophan metabolic process;GO:0006637//acyl-CoA metabolic …	--
BraA02g015540.3.1C	black	-	355.014505792443	-0.902781	5.79833276659991e-05	TBC1D15	51.016	44.959	43.106	26.067	28.7	29.088	31.759	32.6	35.088	28.665	30.848	28.384	KAG5409402.1 hypothetical protein IGI04_005721 [Brassica rapa subsp. trilocularis] [Brassica rapa]	-	-	-	-	GO:0005575//cellular_component;GO:0005576//extracellular region;GO:0005622//intracellular anatomical structure;GO:0005737//cytoplasm;GO:0012505//endomembrane system	GO:0003674//molecular_function;GO:0005096//GTPase activator activity;GO:0005488//binding;GO:0005515//protein binding;GO:0008047//enzyme activator activity;GO:0019899//enzyme binding;GO:0030234//enzyme regulator activity;GO:0030695//GTPase regulator activity;GO:0031267//small GTPase binding;GO:0051020//GTPase binding;GO:0060589//nucleoside-triphosphatase regulator activity;GO:0098772//molecular fu…	GO:0006810//transport;GO:0006886//intracellular protein transport;GO:0008104//protein localization;GO:0008150//biological_process;GO:0015031//protein transport;GO:0015833//peptide transport;GO:0031338//regulation of vesicle fusion;GO:0032879//regulation of localization;GO:0033036//macromolecule localization;GO:0033043//regulation of organelle organization;GO:0034613//cellular protein localization…	--
BraA05g005170.3.1C	black	-	354.723325772544	-0.896468	7.85534660655425e-05	FLA8	291.958	294.445	207.723	60.905	52.079	87.53	134.313	88.392	97.504	88.478	32.382	74.203	KAG5395899.1 hypothetical protein IGI04_017713 [Brassica rapa subsp. trilocularis] [Brassica rapa]	-	-	-	-	-	GO:0004672//protein kinase activity;GO:0005524//ATP binding;GO:0016709//oxidoreductase activity, acting on paired donors, with incorporation or reduction of molecular oxygen, NAD(P)H as one donor, and incorporation of one atom of oxygen	GO:0006468//protein phosphorylation;GO:0006744//ubiquinone biosynthetic process	--
BraA10g016090.3.1C	black	-	354.599835121341	0.951343513634915	1.9788168790048e-06	CG9588	20.229	16.883	23.989	45.8	49.691	38.713	40.696	43.03	41.168	52.521	58.921	51.425	KAH0906716.1 hypothetical protein HID58_038543 [Brassica napus]	Genetic Information Processing	Folding, sorting and degradation	ko03050//Proteasome	K06693	GO:0000502//proteasome complex;GO:0005575//cellular_component;GO:0005622//intracellular anatomical structure;GO:0005634//nucleus;GO:0005737//cytoplasm;GO:0005829//cytosol;GO:0005838//proteasome regulatory particle;GO:0008540//proteasome regulatory particle, base subcomplex;GO:0022624//proteasome accessory complex;GO:0030288//outer membrane-bounded periplasmic space;GO:0032991//protein-containing …	GO:0003674//molecular_function;GO:0004222//metalloendopeptidase activity;GO:0004252//serine-type endopeptidase activity;GO:0005515//protein binding;GO:0008236//serine-type peptidase activity;GO:0045152//antisigma factor binding	GO:0006508//proteolysis;GO:0006511//ubiquitin-dependent protein catabolic process;GO:0006807//nitrogen compound metabolic process;GO:0006950//response to stress;GO:0008150//biological_process;GO:0008152//metabolic process;GO:0009056//catabolic process;GO:0009057//macromolecule catabolic process;GO:0009987//cellular process;GO:0016043//cellular component organization;GO:0019538//protein metabolic …	--
BraA09g044640.3.1C	black	-	354.068234066874	0.907023540466816	4.67304843538481e-05	At3g52120	21.261	22.936	24.797	49.064	42.4	45.604	37.179	40.92	39.353	46.259	43.184	42.188	XP_009115918.1 SURP and G-patch domain-containing protein 1-like protein [Brassica rapa]	-	-	-	-	-	GO:0003676//nucleic acid binding;GO:0003723//RNA binding	GO:0006396//RNA processing	--
BraA10g025190.3.1C	black	-	354.014970074873	0.924643365335437	1.68467828919436e-05	ZIFL1	5.474	6.182	6.455	22.731	21.782	20.091	16.243	16.342	20.279	19.879	26.84	21.361	VDD19706.1 unnamed protein product [Brassica rapa]	-	-	-	-	GO:0005887//integral component of plasma membrane;GO:0016021//integral component of membrane	GO:0022857//transmembrane transporter activity;GO:0042910//xenobiotic transmembrane transporter activity	GO:0042908//xenobiotic transport;GO:0055085//transmembrane transport	--
BraA03g057020.3.1C	black	-	353.885127055545	0.937503696009075	6.75678185476234e-06	BAT2	27.765	31.104	38.104	52.076	48.781	54.754	52.199	45.958	48.83	55.591	60.153	58.281	RIA05206.1 hypothetical protein BRARA_K00540 [Brassica rapa]	Metabolism;Metabolism;Metabolism;Metabolism	Global and overview maps;Global and overview maps;Lipid metabolism;Lipid metabolism	ko01100//Metabolic pathways;ko01110//Biosynthesis of secondary metabolites;ko00564//Glycerophospholipid metabolism;ko00561//Glycerolipid metabolism	K00655;K00655;K00655;K00655	GO:0005575//cellular_component;GO:0005622//intracellular anatomical structure;GO:0005737//cytoplasm;GO:0009507//chloroplast;GO:0009526//plastid envelope;GO:0009536//plastid;GO:0009941//chloroplast envelope;GO:0016020//membrane;GO:0016021//integral component of membrane;GO:0031090//organelle membrane;GO:0031224//intrinsic component of membrane;GO:0031967//organelle envelope;GO:0031969//chloroplast…	GO:0003674//molecular_function;GO:0003824//catalytic activity;GO:0003841//1-acylglycerol-3-phosphate O-acyltransferase activity;GO:0004366//glycerol-3-phosphate O-acyltransferase activity;GO:0008374//O-acyltransferase activity;GO:0016411//acylglycerol O-acyltransferase activity;GO:0016740//transferase activity;GO:0016746//acyltransferase activity;GO:0016747//acyltransferase activity, transferring…	GO:0000003//reproduction;GO:0003006//developmental process involved in reproduction;GO:0006139//nucleobase-containing compound metabolic process;GO:0006220//pyrimidine nucleotide metabolic process;GO:0006221//pyrimidine nucleotide biosynthetic process;GO:0006629//lipid metabolic process;GO:0006644//phospholipid metabolic process;GO:0006650//glycerophospholipid metabolic process;GO:0006655//phosph…	--
BraA08g032250.3.1C	black	-	353.665335050769	-0.952607	1.73854908049963e-06	FD1	25.181	21.48	18.175	8.952	8.662	6.664	10.74	8.186	10.862	3.069	1.751	2.078	XP_009144404.1 ferredoxin-1, chloroplastic [Brassica rapa]	Metabolism;Metabolism	Global and overview maps;Energy metabolism	ko01100//Metabolic pathways;ko00195//Photosynthesis	K02639;K02639	GO:0005575//cellular_component;GO:0005622//intracellular anatomical structure;GO:0005737//cytoplasm;GO:0009507//chloroplast;GO:0009532//plastid stroma;GO:0009536//plastid;GO:0009570//chloroplast stroma;GO:0043226//organelle;GO:0043227//membrane-bounded organelle;GO:0043229//intracellular organelle;GO:0043231//intracellular membrane-bounded organelle	GO:0003674//molecular_function;GO:0003824//catalytic activity;GO:0005488//binding;GO:0009055//electron transfer activity;GO:0016491//oxidoreductase activity;GO:0016655//oxidoreductase activity, acting on NAD(P)H, quinone or similar compound as acceptor;GO:0043167//ion binding;GO:0043169//cation binding;GO:0046872//metal ion binding;GO:0051536//iron-sulfur cluster binding;GO:0051537//2 iron, 2 sul…	GO:0006091//generation of precursor metabolites and energy;GO:0006814//sodium ion transport;GO:0008150//biological_process;GO:0008152//metabolic process;GO:0009628//response to abiotic stimulus;GO:0009987//cellular process;GO:0010124//phenylacetate catabolic process;GO:0016226//iron-sulfur cluster assembly;GO:0022900//electron transport chain;GO:0044237//cellular metabolic process;GO:0050896//res…	--
BraA03g030750.3.1C	black	-	353.574323191163	0.933716316812069	9.00930510867294e-06	GLCAK1	12.44	10.803	12.972	36.798	29.514	28.243	29.481	31.707	33.012	40.46	38.86	37.254	XP_009134599.1 glucuronokinase 1 [Brassica rapa]	Metabolism;Metabolism;Metabolism;Metabolism	Global and overview maps;Carbohydrate metabolism;Carbohydrate metabolism;Carbohydrate metabolism	ko01100//Metabolic pathways;ko00520//Amino sugar and nucleotide sugar metabolism;ko00040//Pentose and glucuronate interconversions;ko00053//Ascorbate and aldarate metabolism	K16190;K16190;K16190;K16190	GO:0005575//cellular_component;GO:0005622//intracellular anatomical structure;GO:0005737//cytoplasm;GO:0005829//cytosol	GO:0000166//nucleotide binding;GO:0003674//molecular_function;GO:0003676//nucleic acid binding;GO:0003723//RNA binding;GO:0003727//single-stranded RNA binding;GO:0003824//catalytic activity;GO:0004335//galactokinase activity;GO:0004496//mevalonate kinase activity;GO:0004765//shikimate kinase activity;GO:0005488//binding;GO:0005524//ATP binding;GO:0008187//poly-pyrimidine tract binding;GO:0008266/…	GO:0000003//reproduction;GO:0003006//developmental process involved in reproduction;GO:0005975//carbohydrate metabolic process;GO:0006012//galactose metabolic process;GO:0006020//inositol metabolic process;GO:0006066//alcohol metabolic process;GO:0006793//phosphorus metabolic process;GO:0006796//phosphate-containing compound metabolic process;GO:0008150//biological_process;GO:0008152//metabolic p…	--
BraA07g017250.3.1C	black	-	352.955726148763	-0.912133	3.55378018260226e-05	At5g67140	10.628	9.238	8.218	2.367	2.641	4.422	3.644	4.351	3.945	3.859	0.63	1.731	XP_009103452.1 F-box protein At5g67140 [Brassica rapa]	-	-	-	-	-	GO:0005515//protein binding	-	--
BraA10g001150.3.1C	black	-	352.930470237509	-0.938114	6.43972482861636e-06	GPAT2	12.869	12.974	12.059	2.662	6.675	6.254	7.229	7.251	6.764	4.345	5.478	2.479	XP_009119636.1 probable glycerol-3-phosphate acyltransferase 2 [Brassica rapa]	Metabolism;Metabolism;Metabolism;Metabolism	Global and overview maps;Global and overview maps;Lipid metabolism;Lipid metabolism	ko01100//Metabolic pathways;ko01110//Biosynthesis of secondary metabolites;ko00564//Glycerophospholipid metabolism;ko00561//Glycerolipid metabolism	K13508;K13508;K13508;K13508	GO:0005575//cellular_component;GO:0016020//membrane;GO:0016021//integral component of membrane;GO:0031224//intrinsic component of membrane	GO:0003674//molecular_function;GO:0003824//catalytic activity;GO:0004366//glycerol-3-phosphate O-acyltransferase activity;GO:0008374//O-acyltransferase activity;GO:0016740//transferase activity;GO:0016746//acyltransferase activity;GO:0016747//acyltransferase activity, transferring groups other than amino-acyl groups;GO:0016787//hydrolase activity;GO:0016788//hydrolase activity, acting on ester bo…	GO:0006139//nucleobase-containing compound metabolic process;GO:0006220//pyrimidine nucleotide metabolic process;GO:0006221//pyrimidine nucleotide biosynthetic process;GO:0006629//lipid metabolic process;GO:0006644//phospholipid metabolic process;GO:0006650//glycerophospholipid metabolic process;GO:0006725//cellular aromatic compound metabolic process;GO:0006753//nucleoside phosphate metabolic pr…	--
BraA09g014980.3.1C	black	-	352.795222109859	-0.940582	5.27661345448711e-06	WRKY19	39.853	37.786	40.073	24.577	23.879	23.565	22.5	28.718	29.011	19.575	21.377	21.289	XP_009112807.1 uncharacterized protein LOC103838138 [Brassica rapa]	-	-	-	-	-	-	-	--
BraA10g010190.3.1C	black	-	352.142062189738	0.946547404959798	3.14054951088779e-06	LUC7L3	1.627	2.106	2.294	6.477	5.565	4.669	3.902	3.956	4.358	5.833	5.587	5.33	CAG7909651.1 unnamed protein product [Brassica rapa]	-	-	-	-	GO:0005685//U1 snRNP	GO:0003729//mRNA binding;GO:0008270//zinc ion binding	GO:0006376//mRNA splice site selection	--
BraA10g006170.3.1C	black	-	350.448687187025	-0.895149	8.34982664683118e-05	SMO2-2	20.759	20.347	15.426	3.772	2.938	4.898	8.467	7.731	9.735	7.254	3.582	5.882	XP_009118962.1 methylsterol monooxygenase 2-2 [Brassica rapa]	Metabolism;Metabolism;Metabolism	Global and overview maps;Global and overview maps;Lipid metabolism	ko01100//Metabolic pathways;ko01110//Biosynthesis of secondary metabolites;ko00100//Steroid biosynthesis	K14424;K14424;K14424	-	GO:0005506//iron ion binding;GO:0016491//oxidoreductase activity	GO:0008610//lipid biosynthetic process	--
BraA09g059540.3.1C	black	-	350.417640628427	-0.901638	6.13506862989242e-05	TPL	25.317	27.092	24.711	16.023	15.066	17.263	16.582	18.304	17.019	16.054	13.308	16.838	XP_009117812.2 protein TOPLESS [Brassica rapa]	-	-	-	-	-	GO:0005515//protein binding	-	--
BraA07g029940.3.1C	black	NF-YA	350.318394607738	0.906550428374257	4.7892426378097e-05	NFYA3	2.03	2.831	4.56	8.351	7.84	7.102	6.092	7.901	7.006	8.413	8.499	7.833	CAG7903574.1 unnamed protein product [Brassica rapa]	-	-	-	-	-	GO:0003700//DNA-binding transcription factor activity;GO:0005515//protein binding;GO:0043531//ADP binding	GO:0006355//regulation of transcription, DNA-templated;GO:0007165//signal transduction	NF-YA
BraA06g034070.3.1C	black	-	349.923709542608	-0.896763	7.74811749869271e-05	NADP-ME3	46.038	50.045	38.028	19.642	18.605	24.752	27.427	24.796	22.94	22.88	15.304	21.594	XP_009151107.1 NADP-dependent malic enzyme 3 [Brassica rapa]	Metabolism;Metabolism;Metabolism;Metabolism	Global and overview maps;Global and overview maps;Carbohydrate metabolism;Energy metabolism	ko01100//Metabolic pathways;ko01200//Carbon metabolism;ko00620//Pyruvate metabolism;ko00710//Carbon fixation in photosynthetic organisms	K00029;K00029;K00029;K00029	GO:0005575//cellular_component;GO:0005622//intracellular anatomical structure;GO:0005737//cytoplasm;GO:0005829//cytosol;GO:0009507//chloroplast;GO:0009536//plastid;GO:0043226//organelle;GO:0043227//membrane-bounded organelle;GO:0043229//intracellular organelle;GO:0043231//intracellular membrane-bounded organelle	GO:0000166//nucleotide binding;GO:0003674//molecular_function;GO:0003824//catalytic activity;GO:0004470//malic enzyme activity;GO:0004471//malate dehydrogenase (decarboxylating) (NAD+) activity;GO:0004473//malate dehydrogenase (decarboxylating) (NADP+) activity;GO:0005488//binding;GO:0008883//glutamyl-tRNA reductase activity;GO:0008948//oxaloacetate decarboxylase activity;GO:0016491//oxidoreducta…	GO:0006082//organic acid metabolic process;GO:0006090//pyruvate metabolic process;GO:0006108//malate metabolic process;GO:0006779//porphyrin-containing compound biosynthetic process;GO:0008150//biological_process;GO:0008152//metabolic process;GO:0009987//cellular process;GO:0016043//cellular component organization;GO:0019752//carboxylic acid metabolic process;GO:0022607//cellular component assemb…	--
BraA05g031690.3.1C	black	-	349.820678062443	0.905769150379471	4.98608220402898e-05	TRZ4	9.239	11.647	13.008	22.106	22.766	23.93	20.765	21.446	18.06	23.326	21.378	23.649	XP_009146156.1 tRNAse Z TRZ4, mitochondrial [Brassica rapa]	-	-	-	-	GO:0005575//cellular_component;GO:0005622//intracellular anatomical structure;GO:0005737//cytoplasm;GO:0005739//mitochondrion;GO:0043226//organelle;GO:0043227//membrane-bounded organelle;GO:0043229//intracellular organelle;GO:0043231//intracellular membrane-bounded organelle	GO:0003674//molecular_function;GO:0003824//catalytic activity;GO:0004416//hydroxyacylglutathione hydrolase activity;GO:0004518//nuclease activity;GO:0004519//endonuclease activity;GO:0004521//endoribonuclease activity;GO:0004540//ribonuclease activity;GO:0005488//binding;GO:0016787//hydrolase activity;GO:0016788//hydrolase activity, acting on ester bonds;GO:0016891//endoribonuclease activity, pro…	GO:0000959//mitochondrial RNA metabolic process;GO:0000963//mitochondrial RNA processing;GO:0006139//nucleobase-containing compound metabolic process;GO:0006396//RNA processing;GO:0006399//tRNA metabolic process;GO:0006725//cellular aromatic compound metabolic process;GO:0006807//nitrogen compound metabolic process;GO:0008033//tRNA processing;GO:0008150//biological_process;GO:0008152//metabolic p…	--
BraA10g027750.3.1C	black	-	349.681322633641	-0.936651	7.2198756742771e-06	SULTR2;1	6.382	4.727	4.917	1.206	1.869	1.896	1.351	2.541	1.521	0.159	0.214	0.261	XP_009122079.1 sulfate transporter 2.1 [Brassica rapa]	-	-	-	-	GO:0016020//membrane;GO:0016021//integral component of membrane	GO:0015116//sulfate transmembrane transporter activity;GO:0045152//antisigma factor binding	GO:0006355//regulation of transcription, DNA-templated;GO:0008272//sulfate transport;GO:0030436//asexual sporulation	--
BraA02g013890.3.1C	black	-	349.173384980399	0.915319274195241	2.97079079371881e-05	Tbc1d15	0.917	0.248	0.715	6.962	6.53	6.25	4.799	6.053	4.294	7.375	5.476	6.677	XP_033139732.1 TBC1 domain family member 15 isoform X1 [Brassica rapa]	-	-	-	-	-	-	-	--
BraA07g039420.3.1C	black	-	348.821064653313	-0.988734	1.40268362928412e-09	--	193.748	199.789	166.093	77.081	74.373	83.651	125.835	136.901	128.863	36.505	22.773	34.873	XP_009106130.1 uncharacterized protein LOC103831934 [Brassica rapa]	-	-	-	-	-	-	-	--

## Sheet: M6
GeneID	module	TF_family	All.kWithin	module-MM	module-pvalue	Symbol	A6-1	A6-2	A6-3	A9-1	A9-2	A9-3	A12-1	A12-2	A12-3	A15-1	A15-2	A15-3	Description	KEGG_A_class	KEGG_B_class	Pathway	K_ID	GO Component	GO Function	GO Process	TF_family
BraA01g016310.3.1C	tan	-	244.233070355396	0.970934311970367	1.55595821189782e-07	FIB1	160.513	182.958	190.929	196.484	168.483	185.699	37.617	30.408	40.049	32.762	32.194	28.396	XP_033133085.1 probable mediator of RNA polymerase II transcription subunit 36b isoform X3 [Brassica rapa]	Genetic Information Processing	Translation	ko03008//Ribosome biogenesis in eukaryotes	K14563	GO:0031515//tRNA (m1A) methyltransferase complex	GO:0003723//RNA binding;GO:0004719//protein-L-isoaspartate (D-aspartate) O-methyltransferase activity;GO:0008168//methyltransferase activity;GO:0008649//rRNA methyltransferase activity;GO:0016429//tRNA (adenine-N1-)-methyltransferase activity;GO:0046025//precorrin-6Y C5,15-methyltransferase (decarboxylating) activity	GO:0000154//rRNA modification;GO:0006364//rRNA processing;GO:0030091//protein repair;GO:0030488//tRNA methylation;GO:0032259//methylation;GO:0046140//corrin biosynthetic process	--
BraA08g029540.3.1C	tan	-	244.139395813383	0.981445313374597	1.67896132008193e-08	utp25	17.243	18.773	20.662	20.623	15.989	18.605	3.903	3.272	4.45	4.738	4.492	4.277	XP_009110397.1 U3 small nucleolar RNA-associated protein 25 isoform X1 [Brassica rapa]	-	-	-	-	GO:0005575//cellular_component;GO:0005622//intracellular anatomical structure;GO:0005634//nucleus;GO:0005654//nucleoplasm;GO:0005730//nucleolus;GO:0030684//preribosome;GO:0031974//membrane-enclosed lumen;GO:0031981//nuclear lumen;GO:0032040//small-subunit processome;GO:0032991//protein-containing complex;GO:0043226//organelle;GO:0043227//membrane-bounded organelle;GO:0043228//non-membrane-bounded…	GO:0003674//molecular_function;GO:0003676//nucleic acid binding;GO:0003723//RNA binding;GO:0005488//binding;GO:0005524//ATP binding;GO:0019843//rRNA binding;GO:0030515//snoRNA binding;GO:0034511//U3 snoRNA binding;GO:0097159//organic cyclic compound binding;GO:1901363//heterocyclic compound binding	GO:0000462//maturation of SSU-rRNA from tricistronic rRNA transcript (SSU-rRNA, 5.8S rRNA, LSU-rRNA);GO:0006139//nucleobase-containing compound metabolic process;GO:0006364//rRNA processing;GO:0006396//RNA processing;GO:0006725//cellular aromatic compound metabolic process;GO:0006807//nitrogen compound metabolic process;GO:0006950//response to stress;GO:0006952//defense response;GO:0006954//infla…	--
BraA03g033130.3.1C	tan	-	243.869459153362	0.972560848978609	1.16987202858177e-07	At3g06530	10.143	11.495	13.996	12.693	11.366	12.235	2.229	2.221	2.684	3.029	2.337	2.531	XP_009134905.1 uncharacterized protein At3g06530 isoform X2 [Brassica rapa]	Genetic Information Processing	Translation	ko03008//Ribosome biogenesis in eukaryotes	K14550	-	-	-	--
BraA06g030290.3.1C	tan	-	243.350849438089	0.972236874104721	1.2399090511609e-07	rmt2	27.207	30.02	34.162	34.797	28.945	28.365	10.176	8.99	9.674	8.637	9.396	9.673	XP_009150673.3 protein arginine N-methyltransferase 2 isoform X1 [Brassica rapa]	-	-	-	-	GO:0005575//cellular_component;GO:0005622//intracellular anatomical structure;GO:0005634//nucleus;GO:0005737//cytoplasm;GO:0005829//cytosol;GO:0005902//microvillus;GO:0042995//cell projection;GO:0043226//organelle;GO:0043227//membrane-bounded organelle;GO:0043229//intracellular organelle;GO:0043231//intracellular membrane-bounded organelle;GO:0098858//actin-based cell projection;GO:0120025//plasm…	GO:0003674//molecular_function;GO:0003824//catalytic activity;GO:0005488//binding;GO:0005515//protein binding;GO:0008168//methyltransferase activity;GO:0008170//N-methyltransferase activity;GO:0008276//protein methyltransferase activity;GO:0008757//S-adenosylmethionine-dependent methyltransferase activity;GO:0016273//arginine N-methyltransferase activity;GO:0016274//protein-arginine N-methyltrans…	GO:0000003//reproduction;GO:0003008//system process;GO:0003012//muscle system process;GO:0006082//organic acid metabolic process;GO:0006139//nucleobase-containing compound metabolic process;GO:0006464//cellular protein modification process;GO:0006479//protein methylation;GO:0006520//cellular amino acid metabolic process;GO:0006575//cellular modified amino acid metabolic process;GO:0006600//creati…	--
BraA05g031230.3.1C	tan	-	243.113529628093	0.962351141126277	5.5919263063679e-07	APUM24	61.734	68.181	78.81	80.891	68.243	75.115	11.808	12.809	11.949	9.006	8.665	7.572	XP_009146058.1 pumilio homolog 24 [Brassica rapa]	-	-	-	-	GO:0005575//cellular_component;GO:0005622//intracellular anatomical structure;GO:0005634//nucleus;GO:0005730//nucleolus;GO:0031974//membrane-enclosed lumen;GO:0031981//nuclear lumen;GO:0043226//organelle;GO:0043227//membrane-bounded organelle;GO:0043228//non-membrane-bounded organelle;GO:0043229//intracellular organelle;GO:0043231//intracellular membrane-bounded organelle;GO:0043232//intracellula…	GO:0003674//molecular_function;GO:0003676//nucleic acid binding;GO:0003723//RNA binding;GO:0003729//mRNA binding;GO:0005488//binding;GO:0097159//organic cyclic compound binding;GO:1901363//heterocyclic compound binding	GO:0000003//reproduction;GO:0003006//developmental process involved in reproduction;GO:0006417//regulation of translation;GO:0007275//multicellular organism development;GO:0008150//biological_process;GO:0009790//embryo development;GO:0009791//post-embryonic development;GO:0009793//embryo development ending in seed dormancy;GO:0009889//regulation of biosynthetic process;GO:0010154//fruit developme…	--
BraA06g033980.3.1C	tan	-	242.970672163232	0.960464289601536	7.11809860988837e-07	v1g169424	82.994	82.481	89.905	93.613	86.644	86.334	53.03	52.222	57.045	55.081	55.756	52.978	XP_009151095.1 eukaryotic translation initiation factor 3 subunit L [Brassica rapa]	-	-	-	-	GO:0001650//fibrillar center;GO:0005575//cellular_component;GO:0005622//intracellular anatomical structure;GO:0005634//nucleus;GO:0005654//nucleoplasm;GO:0005730//nucleolus;GO:0005737//cytoplasm;GO:0005829//cytosol;GO:0005852//eukaryotic translation initiation factor 3 complex;GO:0031974//membrane-enclosed lumen;GO:0031981//nuclear lumen;GO:0032991//protein-containing complex;GO:0043226//organell…	GO:0003674//molecular_function;GO:0003676//nucleic acid binding;GO:0003723//RNA binding;GO:0003743//translation initiation factor activity;GO:0005488//binding;GO:0008135//translation factor activity, RNA binding;GO:0097159//organic cyclic compound binding;GO:1901363//heterocyclic compound binding	GO:0006412//translation;GO:0006413//translational initiation;GO:0006518//peptide metabolic process;GO:0006807//nitrogen compound metabolic process;GO:0008150//biological_process;GO:0008152//metabolic process;GO:0009058//biosynthetic process;GO:0009059//macromolecule biosynthetic process;GO:0009987//cellular process;GO:0010467//gene expression;GO:0016032//viral process;GO:0019080//viral gene expre…	--
BraA08g030200.3.1C	tan	-	241.638143534914	0.97397387378705	9.00255855978412e-08	PWP2	7.79	8.254	9.169	9.218	8.254	8.338	0.949	1.063	0.972	1.493	2.101	1.478	XP_009110481.1 periodic tryptophan protein 2 [Brassica rapa]	Genetic Information Processing	Translation	ko03008//Ribosome biogenesis in eukaryotes	K14558	GO:0032040//small-subunit processome;GO:0033588//elongator holoenzyme complex	GO:0005515//protein binding	GO:0002098//tRNA wobble uridine modification;GO:0006364//rRNA processing	--
BraA10g024030.3.1C	tan	-	241.359812024316	0.963958299291667	4.50825591604662e-07	WDR12	29.815	34.167	42.085	41.181	33.979	34.831	9.888	9.331	8.917	8.653	7.837	8.559	XP_009121564.1 ribosome biogenesis protein WDR12 homolog [Brassica rapa]	-	-	-	-	-	GO:0005515//protein binding	-	--
BraA05g035810.3.1C	tan	-	241.20307712361	0.955126613967323	1.32872143244328e-06	RRP5	15.477	17.818	22.428	22.614	19.662	19.63	2.695	3.076	3.351	2.771	2.535	1.889	XP_009146660.1 rRNA biogenesis protein RRP5 isoform X1 [Brassica rapa]	-	-	-	-	GO:0000314//organellar small ribosomal subunit;GO:0005634//nucleus;GO:0022627//cytosolic small ribosomal subunit	GO:0003676//nucleic acid binding;GO:0003735//structural constituent of ribosome;GO:0003899//DNA-directed 5'-3' RNA polymerase activity;GO:0004654//polyribonucleotide nucleotidyltransferase activity;GO:0008997//ribonuclease R activity	GO:0006397//mRNA processing;GO:0006401//RNA catabolic process;GO:0006402//mRNA catabolic process;GO:0006412//translation	--
BraA06g001690.3.1C	tan	-	241.178528860057	0.971850960173694	1.32765002853358e-07	NUG2	69.949	73.882	81.625	86.601	68.596	70.518	33.304	33.563	35.293	34.418	35.109	30.806	KAG5373700.1 hypothetical protein IGI04_042980 [Brassica rapa subsp. trilocularis] [Brassica rapa]	Genetic Information Processing	Translation	ko03008//Ribosome biogenesis in eukaryotes	K14537	GO:0005737//cytoplasm	GO:0003924//GTPase activity;GO:0005525//GTP binding;GO:0019843//rRNA binding;GO:0043022//ribosome binding;GO:0051539//4 iron, 4 sulfur cluster binding	GO:0006400//tRNA modification;GO:0006412//translation;GO:0008150//biological_process;GO:0042254//ribosome biogenesis	--
BraA10g001500.3.1C	tan	-	240.450336298626	0.957573665047115	1.00801833572802e-06	--	54.224	54.479	64.955	70.217	58.272	60.483	14.589	11.868	12.575	13.242	8.324	11.343	XP_009119605.2 nucleolar protein 16 [Brassica rapa]	-	-	-	-	GO:0005575//cellular_component;GO:0005622//intracellular anatomical structure;GO:0005634//nucleus;GO:0005730//nucleolus;GO:0030684//preribosome;GO:0030687//preribosome, large subunit precursor;GO:0031974//membrane-enclosed lumen;GO:0031981//nuclear lumen;GO:0032991//protein-containing complex;GO:0043226//organelle;GO:0043227//membrane-bounded organelle;GO:0043228//non-membrane-bounded organelle;G…	GO:0003674//molecular_function;GO:0003676//nucleic acid binding	GO:0006139//nucleobase-containing compound metabolic process;GO:0006364//rRNA processing;GO:0006396//RNA processing;GO:0006725//cellular aromatic compound metabolic process;GO:0006807//nitrogen compound metabolic process;GO:0008150//biological_process;GO:0008152//metabolic process;GO:0009987//cellular process;GO:0010467//gene expression;GO:0016070//RNA metabolic process;GO:0016072//rRNA metabolic…	--
BraA01g016020.3.1C	tan	-	240.367949609186	0.973726286871718	9.43505759718132e-08	FKBP53	34.081	40.799	49.504	45.589	35.197	40.148	6.967	5.238	5.357	3.134	3.025	3.275	KAH0941867.1 hypothetical protein HID58_001504 [Brassica napus]	-	-	-	-	-	GO:0003755//peptidyl-prolyl cis-trans isomerase activity	-	--
BraA01g042200.3.1C	tan	-	239.491714964337	0.969678834236342	1.91825013295074e-07	HSP90-6	53.953	57.197	63.989	60.258	56.4	61.553	10.318	10.178	9.778	6.616	5.797	4.754	CAG7890699.1 unnamed protein product [Brassica rapa]	Organismal Systems;Genetic Information Processing	Environmental adaptation;Folding, sorting and degradation	ko04626//Plant-pathogen interaction;ko04141//Protein processing in endoplasmic reticulum	K09487;K09487	-	GO:0005524//ATP binding;GO:0016887//ATP hydrolysis activity;GO:0051082//unfolded protein binding	GO:0006457//protein folding	--
BraA05g004860.3.1C	tan	-	238.677403568758	0.987037253275388	2.82052373060341e-09	MEFG2	38.862	39.143	41.111	39.279	35.862	36.222	10.861	10.824	14.647	11.631	10.616	9.162	KAG5395873.1 hypothetical protein IGI04_017687 [Brassica rapa subsp. trilocularis] [Brassica rapa]	-	-	-	-	GO:0005575//cellular_component;GO:0005622//intracellular anatomical structure;GO:0005737//cytoplasm;GO:0005739//mitochondrion;GO:0031012//extracellular matrix;GO:0043226//organelle;GO:0043227//membrane-bounded organelle;GO:0043229//intracellular organelle;GO:0043231//intracellular membrane-bounded organelle	GO:0000166//nucleotide binding;GO:0000287//magnesium ion binding;GO:0001882//nucleoside binding;GO:0001883//purine nucleoside binding;GO:0003674//molecular_function;GO:0003676//nucleic acid binding;GO:0003723//RNA binding;GO:0003746//translation elongation factor activity;GO:0003747//translation release factor activity;GO:0003824//catalytic activity;GO:0003924//GTPase activity;GO:0004222//metallo…	GO:0006412//translation;GO:0006414//translational elongation;GO:0006415//translational termination;GO:0006508//proteolysis;GO:0006518//peptide metabolic process;GO:0006807//nitrogen compound metabolic process;GO:0006950//response to stress;GO:0008150//biological_process;GO:0008152//metabolic process;GO:0009058//biosynthetic process;GO:0009059//macromolecule biosynthetic process;GO:0009987//cellul…	--
BraA01g005320.3.1C	tan	-	238.560726129291	0.979603167390173	2.68684667474473e-08	LA1	41.383	42.61	52.826	46.702	40.485	45.834	13.626	13.691	15.557	17.369	17.915	15.984	XP_009125551.1 la protein 1 [Brassica rapa]	-	-	-	-	GO:0016021//integral component of membrane	GO:0003676//nucleic acid binding;GO:0003723//RNA binding;GO:0005230//extracellular ligand-gated ion channel activity	GO:0006811//ion transport;GO:0008380//RNA splicing	--
BraA09g048870.3.1C	tan	-	238.335021398956	0.9726928735803	1.14225108700364e-07	Emg1	36.682	38.252	40.409	40.74	35.311	38.209	11.842	9.192	10.107	10.087	6.071	7.697	XP_009116403.1 ribosomal RNA small subunit methyltransferase NEP1 [Brassica rapa]	Genetic Information Processing	Translation	ko03008//Ribosome biogenesis in eukaryotes	K14568	GO:0005575//cellular_component;GO:0005622//intracellular anatomical structure;GO:0005634//nucleus;GO:0005654//nucleoplasm;GO:0005730//nucleolus;GO:0005737//cytoplasm;GO:0005856//cytoskeleton;GO:0005874//microtubule;GO:0005880//nuclear microtubule;GO:0015630//microtubule cytoskeleton;GO:0030684//preribosome;GO:0030686//90S preribosome;GO:0031974//membrane-enclosed lumen;GO:0031981//nuclear lumen;G…	GO:0003674//molecular_function;GO:0003676//nucleic acid binding;GO:0003723//RNA binding;GO:0003824//catalytic activity;GO:0005488//binding;GO:0008168//methyltransferase activity;GO:0008173//RNA methyltransferase activity;GO:0008649//rRNA methyltransferase activity;GO:0008757//S-adenosylmethionine-dependent methyltransferase activity;GO:0016740//transferase activity;GO:0016741//transferase activit…	GO:0000154//rRNA modification;GO:0000447//endonucleolytic cleavage in ITS1 to separate SSU-rRNA from 5.8S rRNA and LSU-rRNA from tricistronic rRNA transcript (SSU-rRNA, 5.8S rRNA, LSU-rRNA);GO:0000460//maturation of 5.8S rRNA;GO:0000462//maturation of SSU-rRNA from tricistronic rRNA transcript (SSU-rRNA, 5.8S rRNA, LSU-rRNA);GO:0000466//maturation of 5.8S rRNA from tricistronic rRNA transcript (S…	--
BraA03g006480.3.1C	tan	-	237.905306196087	0.974138516172593	8.72380308403606e-08	PES	80.862	91.66	110.366	106.407	82.708	87.601	28.998	28.637	28.615	36.787	31.819	30.326	XP_009131415.1 pescadillo homolog [Brassica rapa]	-	-	-	-	GO:0000793//condensed chromosome;GO:0005575//cellular_component;GO:0005622//intracellular anatomical structure;GO:0005634//nucleus;GO:0005654//nucleoplasm;GO:0005694//chromosome;GO:0005730//nucleolus;GO:0005737//cytoplasm;GO:0005829//cytosol;GO:0030684//preribosome;GO:0030686//90S preribosome;GO:0030687//preribosome, large subunit precursor;GO:0031974//membrane-enclosed lumen;GO:0031981//nuclear …	GO:0003674//molecular_function;GO:0003676//nucleic acid binding;GO:0003723//RNA binding;GO:0003729//mRNA binding;GO:0005488//binding;GO:0005515//protein binding;GO:0019843//rRNA binding;GO:0042802//identical protein binding;GO:0070180//large ribosomal subunit rRNA binding;GO:0097159//organic cyclic compound binding;GO:1901363//heterocyclic compound binding	GO:0000460//maturation of 5.8S rRNA;GO:0000462//maturation of SSU-rRNA from tricistronic rRNA transcript (SSU-rRNA, 5.8S rRNA, LSU-rRNA);GO:0000463//maturation of LSU-rRNA from tricistronic rRNA transcript (SSU-rRNA, 5.8S rRNA, LSU-rRNA);GO:0000466//maturation of 5.8S rRNA from tricistronic rRNA transcript (SSU-rRNA, 5.8S rRNA, LSU-rRNA);GO:0000470//maturation of LSU-rRNA;GO:0006139//nucleobase-c…	--
BraA02g012750.3.1C	tan	-	237.492427088748	0.956765061028988	1.10629290692665e-06	--	43.681	48.911	63.334	60.314	51.111	53.185	18.116	15.79	16.949	18.13	16.339	16.265	XP_009126899.1 nucleolar and coiled-body phosphoprotein 1 [Brassica rapa]	-	-	-	-	GO:0005575//cellular_component;GO:0005622//intracellular anatomical structure;GO:0005634//nucleus;GO:0005730//nucleolus;GO:0031974//membrane-enclosed lumen;GO:0031981//nuclear lumen;GO:0043226//organelle;GO:0043227//membrane-bounded organelle;GO:0043228//non-membrane-bounded organelle;GO:0043229//intracellular organelle;GO:0043231//intracellular membrane-bounded organelle;GO:0043232//intracellula…	GO:0003674//molecular_function;GO:0003676//nucleic acid binding;GO:0003677//DNA binding;GO:0003824//catalytic activity;GO:0003906//DNA-(apurinic or apyrimidinic site) endonuclease activity;GO:0004518//nuclease activity;GO:0004519//endonuclease activity;GO:0004520//endodeoxyribonuclease activity;GO:0004527//exonuclease activity;GO:0004529//exodeoxyribonuclease activity;GO:0004536//deoxyribonucleas…	GO:0006139//nucleobase-containing compound metabolic process;GO:0006259//DNA metabolic process;GO:0006281//DNA repair;GO:0006284//base-excision repair;GO:0006725//cellular aromatic compound metabolic process;GO:0006807//nitrogen compound metabolic process;GO:0006810//transport;GO:0006913//nucleocytoplasmic transport;GO:0006950//response to stress;GO:0006974//cellular response to DNA damage stimul…	--
BraA03g053310.3.1C	tan	-	236.859069093874	0.951804852435907	1.88824631666507e-06	FKBP53	31.081	35.548	44.032	43.85	36.201	42.066	8.614	5.779	7.41	7.134	5.293	7.213	XP_009137516.1 peptidyl-prolyl cis-trans isomerase FKBP53 [Brassica rapa]	-	-	-	-	-	GO:0003755//peptidyl-prolyl cis-trans isomerase activity	-	--
BraA01g022260.3.1C	tan	-	236.751543314481	0.967093223598749	2.87546549180699e-07	EBP1	90.394	98.773	113.126	104.326	92.88	104.862	42.355	36.115	43.193	32.429	31.706	30.934	XP_009123761.1 ERBB-3 BINDING PROTEIN 1 [Brassica rapa]	-	-	-	-	-	-	GO:0006464//cellular protein modification process	--
BraA03g023680.3.1C	tan	-	236.719467420444	0.95085003173407	2.07947707830477e-06	BOP1	20.959	23.911	31.261	31.351	24.668	28.028	4.887	3.514	3.857	2.493	1.913	1.46	RID70244.1 hypothetical protein BRARA_C02279 [Brassica rapa]	-	-	-	-	GO:0005634//nucleus;GO:0070449//elongin complex	GO:0005515//protein binding	GO:0006364//rRNA processing;GO:0006368//transcription elongation from RNA polymerase II promoter	--
BraA02g026330.3.1C	tan	-	235.909014887234	0.95948266490353	8.03339514514334e-07	RPL7A	58.033	62.652	80.142	78.262	63.652	68.526	21.84	18.006	17.091	24.453	24.483	19.69	XP_009128394.1 60S ribosomal protein L7-1 [Brassica rapa]	Genetic Information Processing	Translation	ko03010//Ribosome	K02937	GO:0022625//cytosolic large ribosomal subunit	GO:0003735//structural constituent of ribosome	GO:0006412//translation	--
BraA01g010290.3.1C	tan	-	235.854532795619	0.968843822718453	2.19424462805414e-07	SPBC1711.16	28.368	27.001	36.774	33.217	28.722	29.263	10.029	10.487	12.066	9.98	7.936	8.558	XP_013727168.1 periodic tryptophan protein 1 homolog [Brassica napus]	-	-	-	-	-	GO:0005515//protein binding	-	--
BraA08g005010.3.1C	tan	-	235.523735776808	0.979915989915767	2.4883391071459e-08	At5g22100	6.091	6.19	6.418	6.049	6.026	6.087	0.672	1.241	1.622	1.352	1.61	1.112	XP_009107405.1 probable RNA 3'-terminal phosphate cyclase-like protein [Brassica rapa]	Genetic Information Processing	Translation	ko03008//Ribosome biogenesis in eukaryotes	K11108	-	GO:0003963//RNA-3'-phosphate cyclase activity	GO:0006396//RNA processing	--
BraA09g034080.3.1C	tan	-	235.341048287555	0.977835724410682	4.05888895721398e-08	RH5	81.249	86.567	107.55	94.374	78.481	88.102	37.587	30.756	35.385	33.475	31.062	32.814	XP_009114931.1 DEAD-box ATP-dependent RNA helicase 5 [Brassica rapa]	-	-	-	-	GO:0005634//nucleus;GO:0009380//excinuclease repair complex;GO:0016592//mediator complex	GO:0003676//nucleic acid binding;GO:0003690//double-stranded DNA binding;GO:0003712//transcription coregulator activity;GO:0004386//helicase activity;GO:0005515//protein binding;GO:0005524//ATP binding;GO:0008703//5-amino-6-(5-phosphoribosylamino)uracil reductase activity;GO:0009381//excinuclease ABC activity;GO:0016887//ATP hydrolysis activity	GO:0006139//nucleobase-containing compound metabolic process;GO:0006268//DNA unwinding involved in DNA replication;GO:0006281//DNA repair;GO:0006289//nucleotide-excision repair;GO:0006310//DNA recombination;GO:0006357//regulation of transcription by RNA polymerase II;GO:0009231//riboflavin biosynthetic process	--
BraA10g029200.3.1C	tan	-	235.13501819554	0.99014586433207	7.19775682705896e-10	At5g06550	13.686	13.264	14.902	13.213	11.84	13.077	1.188	2.195	2.629	2.989	3.051	2.285	XP_009122265.1 F-box protein At5g06550 [Brassica rapa]	-	-	-	-	GO:0005575//cellular_component;GO:0005622//intracellular anatomical structure;GO:0005634//nucleus;GO:0043226//organelle;GO:0043227//membrane-bounded organelle;GO:0043229//intracellular organelle;GO:0043231//intracellular membrane-bounded organelle	GO:0000976//transcription cis-regulatory region binding;GO:0000987//cis-regulatory region sequence-specific DNA binding;GO:0001067//transcription regulatory region nucleic acid binding;GO:0003674//molecular_function;GO:0003676//nucleic acid binding;GO:0003677//DNA binding;GO:0003690//double-stranded DNA binding;GO:0005488//binding;GO:0005515//protein binding;GO:0043565//sequence-specific DNA bind…	GO:0006325//chromatin organization;GO:0006464//cellular protein modification process;GO:0006479//protein methylation;GO:0006807//nitrogen compound metabolic process;GO:0006996//organelle organization;GO:0008150//biological_process;GO:0008152//metabolic process;GO:0008213//protein alkylation;GO:0009987//cellular process;GO:0010029//regulation of seed germination;GO:0010030//positive regulation of …	--
BraA01g006110.3.1C	tan	-	235.101023218095	0.954556475485407	1.41393642070786e-06	At4g31790	22.494	28.733	30.239	30.453	28.494	28.487	9.045	8.212	9.703	9.482	8.237	10.026	XP_009126649.1 probable diphthine methyl ester synthase [Brassica rapa]	-	-	-	-	GO:0005575//cellular_component;GO:0005622//intracellular anatomical structure;GO:0005737//cytoplasm;GO:0005829//cytosol	GO:0003674//molecular_function;GO:0003824//catalytic activity;GO:0004164//diphthine synthase activity;GO:0008168//methyltransferase activity;GO:0008757//S-adenosylmethionine-dependent methyltransferase activity;GO:0016740//transferase activity;GO:0016741//transferase activity, transferring one-carbon groups;GO:0030788//precorrin-2 C20-methyltransferase activity;GO:0030789//precorrin-3B C17-methyl…	GO:0006417//regulation of translation;GO:0006448//regulation of translational elongation;GO:0006464//cellular protein modification process;GO:0006790//sulfur compound metabolic process;GO:0006807//nitrogen compound metabolic process;GO:0008150//biological_process;GO:0008152//metabolic process;GO:0009056//catabolic process;GO:0009058//biosynthetic process;GO:0009236//cobalamin biosynthetic process…	--
BraA08g032500.3.1C	tan	-	235.01734704672	0.989947297532038	7.95013226843253e-10	At1g10490	16.184	18.79	21.613	19.252	14.266	15.7	2.946	2.438	2.82	2.685	2.48	1.955	XP_009144437.1 RNA cytidine acetyltransferase 1 [Brassica rapa]	Genetic Information Processing	Translation	ko03008//Ribosome biogenesis in eukaryotes	K14521	GO:0005575//cellular_component;GO:0005622//intracellular anatomical structure;GO:0005634//nucleus;GO:0005730//nucleolus;GO:0030684//preribosome;GO:0030686//90S preribosome;GO:0031974//membrane-enclosed lumen;GO:0031981//nuclear lumen;GO:0032991//protein-containing complex;GO:0043226//organelle;GO:0043227//membrane-bounded organelle;GO:0043228//non-membrane-bounded organelle;GO:0043229//intracellu…	GO:0000049//tRNA binding;GO:0000166//nucleotide binding;GO:0003674//molecular_function;GO:0003676//nucleic acid binding;GO:0003723//RNA binding;GO:0003824//catalytic activity;GO:0005488//binding;GO:0005524//ATP binding;GO:0008080//N-acetyltransferase activity;GO:0016407//acetyltransferase activity;GO:0016410//N-acyltransferase activity;GO:0016740//transferase activity;GO:0016746//acyltransferase …	GO:0000154//rRNA modification;GO:0002097//tRNA wobble base modification;GO:0002101//tRNA wobble cytosine modification;GO:0006139//nucleobase-containing compound metabolic process;GO:0006364//rRNA processing;GO:0006396//RNA processing;GO:0006399//tRNA metabolic process;GO:0006400//tRNA modification;GO:0006725//cellular aromatic compound metabolic process;GO:0006807//nitrogen compound metabolic pro…	--
BraA10g024980.3.1C	tan	-	234.879208626289	0.986792257055778	3.09606020774226e-09	At5g14050	41.015	46.018	46.069	44.662	40.367	36.741	8.402	6.956	7.039	8.387	7.659	7.78	XP_009121703.2 U3 small nucleolar RNA-associated protein 18 homolog [Brassica rapa]	Genetic Information Processing	Translation	ko03008//Ribosome biogenesis in eukaryotes	K14553	GO:0030288//outer membrane-bounded periplasmic space	GO:0005215//transporter activity;GO:0005515//protein binding	GO:0006355//regulation of transcription, DNA-templated;GO:0006810//transport	--
BraA10g029050.3.1C	tan	-	234.819206778966	0.952235895114051	1.80662528678523e-06	nsa2	11.67	12.383	16.049	16.445	13.21	14.204	3.277	3.21	3.38	4.733	4.845	3.697	CAF2358112.1 unnamed protein product [Brassica napus]	-	-	-	-	GO:0000314//organellar small ribosomal subunit;GO:0022627//cytosolic small ribosomal subunit	GO:0003735//structural constituent of ribosome	GO:0006412//translation	--
BraA01g018130.3.1C	tan	-	234.695269878206	0.965120032657172	3.83455449624612e-07	RRP41L	18.619	21.891	24.492	21.84	22.267	22.341	3.643	4	3.517	1.147	3.146	1.543	XP_009143519.1 exosome complex component RRP41-like [Brassica rapa]	Genetic Information Processing	Folding, sorting and degradation	ko03018//RNA degradation	K12587	GO:0000176//nuclear exosome (RNase complex);GO:0000177//cytoplasmic exosome (RNase complex);GO:0000178//exosome (RNase complex);GO:0005575//cellular_component;GO:0005622//intracellular anatomical structure;GO:0005634//nucleus;GO:0005730//nucleolus;GO:0005737//cytoplasm;GO:0031974//membrane-enclosed lumen;GO:0031981//nuclear lumen;GO:0032991//protein-containing complex;GO:0043226//organelle;GO:004…	GO:0003674//molecular_function;GO:0003676//nucleic acid binding;GO:0003723//RNA binding;GO:0003824//catalytic activity;GO:0004518//nuclease activity;GO:0004527//exonuclease activity;GO:0004549//tRNA-specific ribonuclease activity;GO:0004654//polyribonucleotide nucleotidyltransferase activity;GO:0005488//binding;GO:0008408//3'-5' exonuclease activity;GO:0016787//hydrolase activity;GO:0016788//hydr…	GO:0000291//nuclear-transcribed mRNA catabolic process, exonucleolytic;GO:0000956//nuclear-transcribed mRNA catabolic process;GO:0006139//nucleobase-containing compound metabolic process;GO:0006364//rRNA processing;GO:0006396//RNA processing;GO:0006401//RNA catabolic process;GO:0006402//mRNA catabolic process;GO:0006725//cellular aromatic compound metabolic process;GO:0006807//nitrogen compound m…	--
BraA09g056960.3.1C	tan	-	234.130848086687	-0.976508	5.41764899896631e-08	LIP1	191.768	189.912	176.029	178.282	194.767	189.223	272.698	278.126	258.686	257.152	252.049	259.657	XP_009117465.1 lipoyl synthase, mitochondrial [Brassica rapa]	Metabolism;Metabolism	Global and overview maps;Metabolism of cofactors and vitamins	ko01100//Metabolic pathways;ko00785//Lipoic acid metabolism	K03644;K03644	GO:0005575//cellular_component;GO:0005622//intracellular anatomical structure;GO:0005737//cytoplasm;GO:0005739//mitochondrion;GO:0005759//mitochondrial matrix;GO:0031974//membrane-enclosed lumen;GO:0043226//organelle;GO:0043227//membrane-bounded organelle;GO:0043229//intracellular organelle;GO:0043231//intracellular membrane-bounded organelle;GO:0043233//organelle lumen;GO:0070013//intracellular …	GO:0003674//molecular_function;GO:0003824//catalytic activity;GO:0004076//biotin synthase activity;GO:0005488//binding;GO:0005506//iron ion binding;GO:0016740//transferase activity;GO:0016782//transferase activity, transferring sulphur-containing groups;GO:0016783//sulfurtransferase activity;GO:0016992//lipoate synthase activity;GO:0043167//ion binding;GO:0043169//cation binding;GO:0046872//metal…	GO:0001505//regulation of neurotransmitter levels;GO:0001838//embryonic epithelial tube formation;GO:0001841//neural tube formation;GO:0001843//neural tube closure;GO:0002009//morphogenesis of an epithelium;GO:0002237//response to molecule of bacterial origin;GO:0006082//organic acid metabolic process;GO:0006464//cellular protein modification process;GO:0006520//cellular amino acid metabolic proc…	--
BraA02g042670.3.1C	tan	-	233.689719567213	0.952733455253593	1.71591557445671e-06	NSUN5	17.228	21.461	24.295	23.388	23.81	21.401	5.702	4.531	5.805	5.599	5.56	4.243	XP_009129916.1 probable 28S rRNA (cytosine-C(5))-methyltransferase [Brassica rapa]	-	-	-	-	-	GO:0003986//acetyl-CoA hydrolase activity;GO:0004719//protein-L-isoaspartate (D-aspartate) O-methyltransferase activity;GO:0004809//tRNA (guanine-N2-)-methyltransferase activity;GO:0008168//methyltransferase activity;GO:0008176//tRNA (guanine-N7-)-methyltransferase activity;GO:0008649//rRNA methyltransferase activity;GO:0008775//acetate CoA-transferase activity;GO:0016434//rRNA (cytosine) methylt…	GO:0000154//rRNA modification;GO:0006083//acetate metabolic process;GO:0006400//tRNA modification;GO:0009234//menaquinone biosynthetic process;GO:0019679//propionate metabolic process, methylcitrate cycle;GO:0030091//protein repair;GO:0030488//tRNA methylation;GO:0032259//methylation;GO:0046140//corrin biosynthetic process	--
BraA03g041460.3.1C	tan	-	233.609789271383	0.945891225430484	3.33438159006701e-06	CPN60	95.009	99.203	117.33	121.555	118.525	113.003	30.234	27.27	29.316	28.946	29.135	32.644	XP_009135882.1 chaperonin CPN60, mitochondrial [Brassica rapa]	Genetic Information Processing	Folding, sorting and degradation	ko03018//RNA degradation	K04077	GO:0005575//cellular_component;GO:0005622//intracellular anatomical structure;GO:0005737//cytoplasm;GO:0005739//mitochondrion;GO:0005759//mitochondrial matrix;GO:0005773//vacuole;GO:0005774//vacuolar membrane;GO:0005829//cytosol;GO:0005840//ribosome;GO:0005844//polysome;GO:0016020//membrane;GO:0022626//cytosolic ribosome;GO:0031090//organelle membrane;GO:0031974//membrane-enclosed lumen;GO:003299…	GO:0000166//nucleotide binding;GO:0003674//molecular_function;GO:0003735//structural constituent of ribosome;GO:0005198//structural molecule activity;GO:0005488//binding;GO:0005507//copper ion binding;GO:0005515//protein binding;GO:0005524//ATP binding;GO:0016887//ATP hydrolysis activity;GO:0017076//purine nucleotide binding;GO:0030554//adenyl nucleotide binding;GO:0032553//ribonucleotide binding…	GO:0006457//protein folding;GO:0006458//'de novo' protein folding;GO:0006605//protein targeting;GO:0006626//protein targeting to mitochondrion;GO:0006810//transport;GO:0006839//mitochondrial transport;GO:0006886//intracellular protein transport;GO:0006950//response to stress;GO:0006996//organelle organization;GO:0007005//mitochondrion organization;GO:0008104//protein localization;GO:0008150//biol…	--
BraA03g019830.3.1C	tan	-	233.57803045569	0.98673541333251	3.16295937048982e-09	At2g37990	53.384	57.74	65.147	61.844	46.265	51.463	18.177	16.125	22.529	16.391	18.478	18.525	XP_009133225.1 ribosome biogenesis regulatory protein homolog [Brassica rapa]	-	-	-	-	GO:0005634//nucleus	-	GO:0042254//ribosome biogenesis	--
BraA10g033490.3.1C	tan	-	233.314804242358	0.973547427722859	9.75766853979862e-08	WAKL20	15.849	17.599	17.723	16.475	16.872	16.815	3.785	4.035	6.328	4.669	3.428	3.092	CAG7912204.1 unnamed protein product [Brassica rapa]	-	-	-	-	GO:0005575//cellular_component;GO:0005759//mitochondrial matrix;GO:0005886//plasma membrane;GO:0016020//membrane;GO:0016021//integral component of membrane;GO:0031224//intrinsic component of membrane;GO:0071944//cell periphery	GO:0000166//nucleotide binding;GO:0003674//molecular_function;GO:0003824//catalytic activity;GO:0004672//protein kinase activity;GO:0004674//protein serine/threonine kinase activity;GO:0005488//binding;GO:0005524//ATP binding;GO:0016301//kinase activity;GO:0016740//transferase activity;GO:0016772//transferase activity, transferring phosphorus-containing groups;GO:0016773//phosphotransferase activ…	GO:0006464//cellular protein modification process;GO:0006468//protein phosphorylation;GO:0006793//phosphorus metabolic process;GO:0006796//phosphate-containing compound metabolic process;GO:0006807//nitrogen compound metabolic process;GO:0007154//cell communication;GO:0007165//signal transduction;GO:0007166//cell surface receptor signaling pathway;GO:0008150//biological_process;GO:0008152//metabo…	--
BraA09g004970.3.1C	tan	-	232.707730840134	0.982901412618159	1.11849717708846e-08	NOP5-1	66.376	70.217	74.071	72.388	51.888	66.25	13.055	10.424	13.699	7.764	8.474	9.103	XP_009111930.2 probable nucleolar protein 5-1 [Brassica rapa]	Genetic Information Processing	Translation	ko03008//Ribosome biogenesis in eukaryotes	K14565	-	-	-	--
BraA02g006820.3.1C	tan	-	232.462419891192	0.949824616017521	2.30162706711167e-06	TBL3	9.518	9.301	10.856	12.575	10.195	9.564	3.321	3.048	3.74	4.102	3.224	2.562	XP_009126138.1 transducin beta-like protein 3 [Brassica rapa]	Genetic Information Processing	Translation	ko03008//Ribosome biogenesis in eukaryotes	K14555	GO:0032040//small-subunit processome	GO:0005515//protein binding	GO:0006355//regulation of transcription, DNA-templated;GO:0006364//rRNA processing	--
BraA01g007470.3.1C	tan	-	232.342954333391	0.960470115788427	7.11292547850823e-07	--	8.896	9.346	9.308	9.734	8.902	10.269	2.348	1.745	2.202	2.215	1.525	1.857	XP_009128049.1 uncharacterized protein LOC103852906 isoform X1 [Brassica rapa]	-	-	-	-	-	GO:0003674//molecular_function	GO:0046685//response to arsenic-containing substance	--
BraA08g000120.3.1C	tan	-	232.266715822864	0.972700751134787	1.14061958803434e-07	nop56	192.81	226.948	231.735	236.835	167.152	209.852	44.971	33.05	44.047	17.362	14.756	14.76	XP_009106803.2 nucleolar protein 56-like [Brassica rapa]	Genetic Information Processing	Translation	ko03008//Ribosome biogenesis in eukaryotes	K14564	-	-	-	--
BraA08g019500.3.1C	tan	-	232.21936113588	0.977552830232048	4.32255870051819e-08	UTP6	21.395	21.408	23.588	24.529	18.501	20.961	8.715	7.685	8.149	9.562	10.214	8.923	XP_009109109.1 U3 small nucleolar RNA-associated protein 6 homolog [Brassica rapa]	Genetic Information Processing	Translation	ko03008//Ribosome biogenesis in eukaryotes	K14557	GO:0005575//cellular_component;GO:0005622//intracellular anatomical structure;GO:0005634//nucleus;GO:0005654//nucleoplasm;GO:0005730//nucleolus;GO:0005737//cytoplasm;GO:0030684//preribosome;GO:0030686//90S preribosome;GO:0031974//membrane-enclosed lumen;GO:0031981//nuclear lumen;GO:0032040//small-subunit processome;GO:0032991//protein-containing complex;GO:0034388//Pwp2p-containing subcomplex of …	GO:0003674//molecular_function;GO:0003676//nucleic acid binding;GO:0003723//RNA binding;GO:0005488//binding;GO:0030515//snoRNA binding;GO:0097159//organic cyclic compound binding;GO:1901363//heterocyclic compound binding	GO:0000462//maturation of SSU-rRNA from tricistronic rRNA transcript (SSU-rRNA, 5.8S rRNA, LSU-rRNA);GO:0006139//nucleobase-containing compound metabolic process;GO:0006364//rRNA processing;GO:0006396//RNA processing;GO:0006397//mRNA processing;GO:0006725//cellular aromatic compound metabolic process;GO:0006807//nitrogen compound metabolic process;GO:0008150//biological_process;GO:0008152//metabo…	--
BraA09g015500.3.1C	tan	-	232.131971704061	0.967927638948975	2.53248946074691e-07	guaA	39.209	45.193	45.663	42.028	42.195	45.901	9.306	12.217	12.238	9.251	8.126	7.525	XP_009112757.1 GMP synthase [glutamine-hydrolyzing] [Brassica rapa]	Metabolism;Metabolism	Global and overview maps;Nucleotide metabolism	ko01100//Metabolic pathways;ko00230//Purine metabolism	K01951;K01951	GO:0005737//cytoplasm;GO:0005951//carbamoyl-phosphate synthase complex	GO:0000107//imidazoleglycerol-phosphate synthase activity;GO:0000166//nucleotide binding;GO:0003674//molecular_function;GO:0003824//catalytic activity;GO:0003921//GMP synthase activity;GO:0003922//GMP synthase (glutamine-hydrolyzing) activity;GO:0004049//anthranilate synthase activity;GO:0004066//asparagine synthase (glutamine-hydrolyzing) activity;GO:0004088//carbamoyl-phosphate synthase (glutam…	GO:0000105//histidine biosynthetic process;GO:0000162//tryptophan biosynthetic process;GO:0006082//organic acid metabolic process;GO:0006139//nucleobase-containing compound metabolic process;GO:0006163//purine nucleotide metabolic process;GO:0006164//purine nucleotide biosynthetic process;GO:0006177//GMP biosynthetic process;GO:0006396//RNA processing;GO:0006400//tRNA modification;GO:0006520//cel…	--
BraA07g037700.3.1C	tan	-	232.101079920056	0.97089228444008	1.56712897604409e-07	APUM23	16.059	16.194	17.285	18.268	15.339	15.963	7.849	8.046	8.196	9.311	9.572	9.505	CAF2197066.1 unnamed protein product [Brassica napus]	-	-	-	-	GO:0005575//cellular_component;GO:0005622//intracellular anatomical structure;GO:0005634//nucleus;GO:0005730//nucleolus;GO:0030684//preribosome;GO:0030686//90S preribosome;GO:0030688//preribosome, small subunit precursor;GO:0031974//membrane-enclosed lumen;GO:0031981//nuclear lumen;GO:0032991//protein-containing complex;GO:0043226//organelle;GO:0043227//membrane-bounded organelle;GO:0043228//non-…	GO:0003674//molecular_function;GO:0003676//nucleic acid binding;GO:0003723//RNA binding;GO:0003729//mRNA binding;GO:0005488//binding;GO:0097159//organic cyclic compound binding;GO:1901363//heterocyclic compound binding	GO:0000054//ribosomal subunit export from nucleus;GO:0000056//ribosomal small subunit export from nucleus;GO:0000447//endonucleolytic cleavage in ITS1 to separate SSU-rRNA from 5.8S rRNA and LSU-rRNA from tricistronic rRNA transcript (SSU-rRNA, 5.8S rRNA, LSU-rRNA);GO:0000460//maturation of 5.8S rRNA;GO:0000462//maturation of SSU-rRNA from tricistronic rRNA transcript (SSU-rRNA, 5.8S rRNA, LSU-rR…	--
BraA05g020450.3.1C	tan	-	231.870719236026	0.953430570281754	1.59494232825128e-06	NUCL1	114.641	132.848	155.282	177.063	114.228	132.357	31.309	16.723	25.114	19.341	12.434	14.836	XP_013676370.2 nucleolin 1-like [Brassica napus]	-	-	-	-	-	GO:0003676//nucleic acid binding	GO:0008380//RNA splicing	--
BraA06g034950.3.1C	tan	-	231.380627732033	0.947861020054821	2.77935878058391e-06	DEGP14	6.909	7.035	7.836	9.137	7.616	7.064	2.352	2.751	2.441	2.179	2.281	1.536	CAG7872258.1 unnamed protein product, partial [Brassica rapa]	-	-	-	-	GO:0030288//outer membrane-bounded periplasmic space	GO:0003674//molecular_function;GO:0003824//catalytic activity;GO:0004175//endopeptidase activity;GO:0004222//metalloendopeptidase activity;GO:0004252//serine-type endopeptidase activity;GO:0005515//protein binding;GO:0008233//peptidase activity;GO:0008236//serine-type peptidase activity;GO:0008239//dipeptidyl-peptidase activity;GO:0016787//hydrolase activity;GO:0017171//serine hydrolase activity;…	GO:0006508//proteolysis;GO:0006807//nitrogen compound metabolic process;GO:0006950//response to stress;GO:0008150//biological_process;GO:0008152//metabolic process;GO:0016032//viral process;GO:0019082//viral protein processing;GO:0019538//protein metabolic process;GO:0043170//macromolecule metabolic process;GO:0044238//primary metabolic process;GO:0071704//organic substance metabolic process;GO:1…	--
BraA06g007940.3.1C	tan	-	231.058697242193	0.952505452125862	1.75702267051668e-06	--	41.422	41.085	51.033	55.537	46.927	41.377	14.296	9.115	11.46	15.68	13.254	12.449	XP_009148452.1 ribosomal RNA-processing protein 17 [Brassica rapa]	-	-	-	-	-	-	-	--
BraA06g007280.3.1C	tan	-	231.025375448054	0.971216719088071	1.48252852470851e-07	SNL6	9.413	9.432	11.861	10.813	9.511	10.183	3.048	2.909	3.308	4.329	4.557	4.28	KAH0921198.1 hypothetical protein HID58_021216, partial [Brassica napus]	-	-	-	-	GO:0000118//histone deacetylase complex;GO:0000785//chromatin;GO:0005575//cellular_component;GO:0005622//intracellular anatomical structure;GO:0005634//nucleus;GO:0005654//nucleoplasm;GO:0005694//chromosome;GO:0031974//membrane-enclosed lumen;GO:0031981//nuclear lumen;GO:0032991//protein-containing complex;GO:0043226//organelle;GO:0043227//membrane-bounded organelle;GO:0043228//non-membrane-bound…	-	GO:0000122//negative regulation of transcription by RNA polymerase II;GO:0006139//nucleobase-containing compound metabolic process;GO:0006325//chromatin organization;GO:0006351//transcription, DNA-templated;GO:0006355//regulation of transcription, DNA-templated;GO:0006357//regulation of transcription by RNA polymerase II;GO:0006464//cellular protein modification process;GO:0006476//protein deacet…	--
[truncated: 9 more rows]

## Sheet: M7
GeneID	module	TF_family	All.kWithin	module-MM	module-pvalue	Symbol	A6-1	A6-2	A6-3	A9-1	A9-2	A9-3	A12-1	A12-2	A12-3	A15-1	A15-2	A15-3	Description	KEGG_A_class	KEGG_B_class	Pathway	K_ID	GO Component	GO Function	GO Process	TF_family
BraA06g006670.3.1C	darkgrey	MYB	315.256740885841	0.986372277057687	3.61807265492716e-09	CDC5	115.21	103.6	103.659	75.64	88.382	78.386	65.019	78.868	76.583	162.57	181.83	164.341	XP_009148277.1 cell division cycle 5-like protein [Brassica rapa]	Genetic Information Processing	Transcription	ko03040//Spliceosome	K12860	-	GO:0016491//oxidoreductase activity;GO:0070967//coenzyme F420 binding	GO:0008150//biological_process	MYB
BraA07g009130.3.1C	darkgrey	-	313.192168628233	0.988255597720908	1.7253817807667e-09	--	19.978	18.98	22.245	13.844	16.052	14.669	13.136	13.403	13.872	31.433	34.45	29.325	XP_009102549.1 uncharacterized protein LOC103828677 [Brassica rapa]	-	-	-	-	-	-	-	--
BraA08g013170.3.1C	darkgrey	-	310.375568692545	0.98033542976243	2.24070984945087e-08	--	55.449	50.835	63.258	30.727	34.127	24.401	14.143	21.086	18.205	136.531	136.578	105.907	XP_009108347.1 uncharacterized protein LOC103834041 [Brassica rapa]	-	-	-	-	-	GO:0005515//protein binding	-	--
[truncated: 49 more rows]

## Sheet: M9
GeneID	module	TF_family	All.kWithin	module-MM	module-pvalue	Symbol	A6-1	A6-2	A6-3	A9-1	A9-2	A9-3	A12-1	A12-2	A12-3	A15-1	A15-2	A15-3	Description	KEGG_A_class	KEGG_B_class	Pathway	K_ID	GO Component	GO Function	GO Process	TF_family
[truncated: 25 more rows]

[truncated: 2 more sheets: M10, M18]
