# Supplementary material for: Global Transcriptome and Weighted Gene Co-Expression Network Analyses of Cold Stress Responses in Chinese Cabbage
Source: Genes (Basel). 2025 Jul 20;16(7):845. doi: 10.3390/genes16070845 (PMC12294169; doi:10.3390/genes16070845)
Supplement: Supplementary file 1 [file genes-16-00845-s001.zip › Supplementary Table 3. Gene specific primers used for qRT-PCR analysis.xlsx]

## Sheet: Supplementary Table 2
Supplementary Table 2. Gene specific primers used for qRT-PCR analysis
Gene ID	Primer F（5’-3'）	Primer R（5’-3'）	TM（F)	TM（R)	Product
BraA01g000480.3.1C	GGAAGCAGCCACTGCTGTTC	CAGCATCAAACACGGGTATAG	59.5°C	60.1°C	125bp
BraA01g000070.3.1C	CCTGCGACCGATGTCCTCAC	GTCGTCGACGGATGCCCTT	60.3°C	59.8°C	150bp
BraA01g000210.3.1C	GAAAAGACACACATGTCTGAGAA	TTAGAAAACGCGAGCACCTCC	59.2°C	60.5°C	180bp
BraA01g000080.3.1C	AAGAAGAAGGAAGTGGTTGCC	TTCAGACATGAAGGAAGGAGTC	58.7°C	59.4°C	110bp
BraA01g000100.3.1C	GGGGAGTTGGTGGAGGCAG	GCCTCGAGAACTGGCCAT	60.0°C	59.5°C	90bp
BraA01g000190.3.1C	CGAAGCAGTTCAGTGTGTACG	GCCAGGGTAGATCTTTGCTTG	60.2°C	59.8°C	160bp
BraA01g000210.3.1C	GAAAAGACACACATGTCTGAGAA	TTAGAAAACGCGAGCACCTCC	59.2°C	60.5°C	180bp
BraA01g000290.3.1C	GACGGCGACGATGCCGTGAT	GCTGCCGTTATAAGCCGAC	59.5°C	60.1°C	140bp
BraA01g000330.3.1C	GCGTGTTGTGTTGCGGCTC	TGCATGTCTAGACATGGTTGC	59.8°C	60.3°C	200bp
BraA01g000560.3.1C	GTTGATCGCTCTTTTTCTAGTCG	CAGCATCAAACACGGGTATAG	59.0°C	59.6°C	130bp
BraA01g000660.3.1C	GACCACGATGGCGGTTGCC	CTTGCAAGAGCAGACGAGATG	60.2°C	59.8°C	120bp
BraA01g000790.3.1C	CCTTCTTCTGGTCAGGATCAA	GTCGTCGACGGATGCCCTT	60.3°C	57.1°C	150bp
BraA01g000570.3.1C	GAGGCAATTGCTGAAGAGAGTC	CACCGTCACGAGACAGTGAC	60.1°C	59.7°C	170bp
BraA01g000640.3.1C	AGTAGTAGCATGCAATCTTCAAG	TCCAGGAGATGGTGGGTCT	59.4°C	60.0°C	190bp
BraA01g000770.3.1C	GAAGGGAGGAAGCAGCAATTCG	CCTGACAGTTGAGTTGGGCATC	59.5°C	60.1°C	150bp
